# Supplementary material for: Concurrent diffusion of nicotinic acetylcholine receptors and fluorescent cholesterol disclosed by two-colour sub-millisecond MINFLUX-based single-molecule tracking
Source: Nat Commun. 2025 Jul 9;16:6336. doi: 10.1038/s41467-025-61489-4 (PMC12241495; doi:10.1038/s41467-025-61489-4)
Supplement: Supplementary file 4 — Source Data [file 41467_2025_61489_MOESM4_ESM.xlsx]

## Sheet: Figure 1e
CF®640R-BTX (SUB)	CF®640R-BTX (BM)	CF®640R-BTX (SUP)	CDx (SUB)	CDx (BM)	CDx (SUP)	CF®680R-BTX (SUB)	CF®680R-BTX (BM)	CF®680R-BTX (SUP)	CF®680R-BTX(+fPEG-Chol) (SUB)	CF®680R-BTX(+fPEG-Chol) (BM)	CF®680R-BTX(+fPEG-Chol) (SUP)	fPEG-Chol (SUB)	fPEG-Chol (BM)	fPEG-Chol (SUP)	fPEG-Chol(+CF®680R-BTX) (SUB)	fPEG-Chol(+CF®680R-BTX) (BM)	fPEG-Chol(+CF®680R-BTX) (SUP)
14.2857	33.3333	52.3809	31.25	38.75	30	16.6667	40.4762	42.8571	66.6667	0	33.3333	8.12721	16.9611	74.9117	9.73783	29.588	60.6742
38.7097	16.129	45.1613	43.4783	28.2609	28.2609	21.2121	27.2727	51.5151	0	50	50	7.9602	15.4229	76.6169	6.31068	22.8155	70.8738
16.4179	44.7761	38.806	23.0769	18.4615	58.4615	9.09091	24.2424	66.6667	0	50	50	5.10204	18.3673	76.5306	5.58376	30.9645	63.4518
26.9231	42.3077	30.7692	38.8889	39.8148	21.2963	16.6667	33.3333	50	8.62069	17.2414	74.1379	4.29448	12.8834	82.8221	1.96078	19.6078	78.4314
28.3019	39.6226	32.0755	23.5294	38.2353	38.2353	11.4286	20	68.5714	11.1111	29.6296	59.2593	3.1746	11.9048	84.9206	7.89474	33.3333	58.7719
34.375	34.375	31.25	21.7391	34.7826	43.4783				9.09091	27.2727	63.6364	3.40136	18.3673	78.2313	4.78261	23.4783	71.7391
15.7895	39.4737	44.7368	7.89474	10.5263	81.579				0	0	100				2.46914	18.5185	79.0123
22.0588	38.2353	39.7059	26.3158	21.0526	52.6316				9.73451	28.3186	61.9469				8.05369	25.5034	66.4429
12.963	44.4444	42.5926	40	43.8095	16.1905				9.09091	36.3636	54.5455				2.0202	13.1313	84.8485
20.7143	38.5714	40.7143	27.2222	38.8889	33.8889				14.2857	28.5714	57.1429				1.25	8.75	90
11.9658	28.2051	59.8291	19.2308	26.9231	53.8462				5.76923	23.0769	71.1539				3.7037	14.8148	81.4815
18.2353	41.1765	40.5882	27.7778	41.6667	30.5556				5.88235	23.5294	70.5882				2.38095	23.8095	73.8095
12.1212	14.1414	73.7374	33.3333	37.5	29.1667				0	31.25	68.75				0.961538	5.76923	93.2692
9.64912	21.9298	68.421	18.75	12.5	68.75				2.08333	16.6667	81.25				3.6036	6.30631	90.0901
11.5385	21.5385	66.9231	41.6667	38.8889	19.4444				21.4286	14.2857	64.2857				3.67647	18.3823	77.9412
16.9491	37.2881	45.7627							6.66667	6.66667	86.6667				7.93651	14.2857	77.7778
									0	5.66038	94.3396				3.22581	3.22581	93.5484
									4.72441	16.5354	78.7402				8.57143	20	71.4286
									0	0	100				14.2857	32.4675	53.2467
									33.3333	8.33333	58.3333				26.4706	35.2941	38.2353
									12.8205	30.7692	56.4103				8.49057	33.9623	57.5472
									14.5833	31.25	54.1667				7.14286	35.7143	57.1429
									7.69231	42.3077	50				12.3894	38.938	48.6726
									22.2222	22.2222	55.5556				15.7303	42.6966	41.573
									14.2857	33.3333	52.3809				16.6667	31.25	52.0833
									0	60	40				13.6842	38.9474	47.3684
									6.66667	26.6667	66.6667				13.0841	33.6449	53.271
									13.1579	31.5789	55.2632				11.6883	38.961	49.3507
									19.3548	25.8065	54.8387				12	36.8	51.2
									17.3913	34.7826	47.8261				15.2941	22.3529	62.3529
									0	0	100				13.6054	33.3333	53.0612
									22.2222	22.2222	55.5556				14.8325	43.5407	41.6268
									0	60	40				14.2857	32.4675	53.2467
									33.3333	66.6667	0				15.7303	42.6966	41.573
									12.8205	30.7692	56.4103				13.6842	38.9474	47.3684
									6.66667	26.6667	66.6667				13.0841	33.6449	53.271
									13.1579	31.5789	55.2632				13.3333	53.3333	33.3333
									20.3125	35.9375	43.75				8.49057	33.9623	57.5472
									0	0	100				11.6883	38.961	49.3507
									0	37.5	62.5				15.2941	22.3529	62.3529
									14.2857	28.5714	57.1429				12	36.8	51.2
									40.9091	31.8182	27.2727				16.6667	49.2424	34.0909
									9.09091	27.2727	63.6364				28.2051	38.4615	33.3333
									7.54717	24.5283	67.9245				5	30	65
									21.4286	38.0952	40.4762				25	25	50
									22.8571	28.5714	48.5714				11.3636	47.7273	40.9091
									50	50	0				14.8148	48.1482	37.037
															12.7273	41.8182	45.4545
															13.5802	28.3951	58.0247
															8.97436	50	41.0256
															18.1818	35.2273	46.5909
															18.1818	18.1818	63.6364

## Sheet: Figure 2b
CF®640R-BTXConfined Portion Duration(Individual)	CF®640R-BTXConfined Portion Duration(ROI)	CDxConfined Portion Duration(Individual)	CDxConfined Portion Duration(ROI)	CF®680R-BTXConfined Portion Duration(Individual)	CF®680R-BTXConfined Portion Duration(ROI)	CF®680R-BTX(+fPEG-Chol)Confined Portion Duration(Individual)	CF®680R-BTX(+fPEG-Chol)Confined Portion Duration(ROI)	fPEG-CholConfined Portion Duration(Individual)	fPEG-CholConfined Portion Duration(ROI)	fPEG-Chol(+CF®680R-BTX)Confined Portion Duration(Individual)	fPEG-Chol(+CF®680R-BTX)Confined Portion Duration(ROI)	CF®640R-BTXConfined Ratio(Individual)	CF®640R-BTXConfined Ratio(ROI)	CDxConfined Ratio(Individual)	CDxConfined Ratio(ROI)	CF®680R-BTXConfined Ratio(Individual)	CF®680R-BTXConfined Ratio(ROI)	CF®680R-BTX(+fPEG-Chol)Confined Ratio(Individual)	CF®680R-BTX(+fPEG-Chol)Confined Ratio(ROI)	fPEG-CholConfined Ratio(Individual)	fPEG-CholConfined Ratio(ROI)	fPEG-Chol(+CF®680R-BTX)Confined Ratio(Individual)	fPEG-Chol(+CF®680R-BTX)Confined Ratio(ROI)	CF®640R-BTXNon Confined Portion Duration(Individual)	CF®640R-BTXNon Confined Portion Duration(ROI)	CDxNon Confined Portion Duration(Individual)	CDxNon Confined Portion Duration(ROI)	CF®680R-BTXNon Confined Portion Duration(Individual)	CF®680R-BTXNon Confined Portion Duration(ROI)	CF®680R-BTX(+fPEG-Chol)Non Confined Portion Duration(Individual)	CF®680R-BTX(+fPEG-Chol)Non Confined Portion Duration(ROI)	fPEG-CholNon Confined Portion Duration(Individual)	fPEG-CholNon Confined Portion Duration(ROI)	fPEG-Chol(+CF®680R-BTX)Non Confined Portion Duration(Individual)	fPEG-Chol(+CF®680R-BTX)Non Confined Portion Duration(ROI)	CF®640R-BTXTransition Rate(Individual)	CF®640R-BTXTransition Rate(ROI)	CDxTransition Rate(Individual)	CDxTransition Rate(ROI)	CF®680R-BTXTransition Rate(Individual)	CF®680R-BTXTransition Rate(ROI)	CF®680R-BTX(+fPEG-Chol)Transition Rate(Individual)	CF®680R-BTX(+fPEG-Chol)Transition Rate(ROI)	fPEG-CholTransition Rate(Individual)	fPEG-CholTransition Rate(ROI)	fPEG-Chol(+CF®680R-BTX)Transition Rate(Individual)	fPEG-Chol(+CF®680R-BTX)Transition Rate(ROI)
0.026066	0.037236	0.690506	0.042416	0.116577	0.085874	0.040286	0.0523	0.031049	0.018291	0.001924	0.007342	0.475228	0.744168		0.7011	0.937425	0.699932	0.647011	0.661748	0.651001	0.629676		0.39867	0.005415	0.008041	0.004445	0.010909	0.041691	0.022147	0.041691	0.016839	0.007792	0.007524	0.046082	0.008752	72.1549	53.0874	1.08209	42.9453	28.7228	25.0498	59.7777	22.0312	82.699	78.5958	0	104.487
0.002207	0.050469	1.15223	0.082192	0.001547	0.071275	0.000566	0.032566	0.001603	0.025103	0.001415	0.008295	0.842548	0.741041	0.904818	0.791481	0.276504	0.685509	0.773527	0.66928	0.747279	0.600698	0.637146	0.458049	0.015449	0.007315	0.006613	0.009829	0.000566	0.02205	0.001132	0.012891	0.000434	0.011215	0.000302	0.008458	40.3212	57.3136	27.0467	29.5182	24.9785	21.5655	36.5047	41.556	61.2219	55.5714	94.5969	99.1312
0.010464	0.056002	0.278334	0.12584	0.005453	0.062971	0.004623	0.03026	0.014606	0.017169	0.011962	0.010043	0.56623	0.828815	0.339771	0.725697	0.584758	0.576509	0.739458	0.710269	0.790461	0.584657	0.69427	0.487163	0.000697	0.005875	0.002541	0.01933	0.000566	0.023825	0.009659	0.010945	0.004813	0.008773	0.002585	0.007651	185.784	40.2617	60.9642	21.4072	75.496	25.0936	88.1791	48.1412	63.188	76.9536	148.334	95.9529
0.001415	0.042446	0.147886	0.071079	0.016301	0.036632	0.008153	0.040224	0.000566	0.028279	0.003113	0.01033	0.912169	0.792252	0.876297	0.78388	0.751173	0.536311	0.929379	0.832827	0.475042	0.706715	0.701754	0.653797	0.020398	0.006096	0.002279	0.009769	0.010508	0.016645	0.01572	0.006287	0.001283	0.008468	0.016359	0.006132	24.3772	54.2619	18.8833	33.4913	41.404	32.7453	37.9401	40.6042	50.3344	59.2423	99.3879	88.114
0.007376	0.063396	0.067375	0.151877	0.000698	0.075849	0.002792	0.038924	0.023023	0.029283	0.000962	0.010387	0.52264	0.711882	0.871431	0.83895	0.794163	0.666053	0.926457	0.758349	0.454808	0.66356	0.578962	0.568879	0.010789	0.01613	0.001094	0.014174	0.01489	0.020163	0.013283	0.007425	0.021244	0.009463	0.000698	0.007546	59.9921	30.8472	39.4885	15.9929	9.4558	23.0101	9.32935	44.1563	219.108	51.6814	157.351	95.0198
0.02734	0.160861	0.02086	0.350253	0.001415		0.011095	0.034663	0.016778	0.033053	0.004868	0.012327	0.88962	0.922833	0.878252	0.835534	0.455245		0.554495	0.780009	0.846981	0.648548	0.711304	0.548693	0.000698	0.00789	0.001225	0.019701	0.01398		0.005019	0.009509	0.000698	0.009629	0.003511	0.008272	22.0503	12.5887	34.3897	7.35584	42.3115		36.9828	60.6649	39.2193	55.5984	105.254	82.1662
0.017338	0.119142	0.00162	0.141395	0.002396		0.00168	0.051093	0.010455		0.005982	0.014687	0.977731	0.895785	0.758927	0.580493	0.570574		0.794911	0.77438	0.931504		0.373058	0.487988	0.008171	0.010058	0.001356	0.022807	0.000698		0.003339	0.00602	0.000698		0.00915	0.012145	20.5015	15.3484	46.997	11.6469	42.1529		11.1127	34.2832	26.551		90.5085	65.7687
0.038357	0.067265	0.001752	0.333537	0.001547		0.000566	0.036569	0.002661		0.000566	0.009116	0.889923	0.775324	0.878617	0.918563	0.190457		0.837088	0.735709	0.617601		0.716036	0.463942	0.034919	0.013437	0.001883	0.010752	0.000962		0.001792	0.009119	0.001944		0.007152	0.008031	22.1819	29.3716	17.5462	6.47505	5.7379		59.6861	51.0412	86.6994		171.967	102.534
0.009925	0.110379	0.002015	0.05075	0.004754		0.000566	0.035137	0.001415		0.026624	0.012568	0.608112	0.860521	0.664035	0.715466	0.722472		0.817205	0.792999	0.779686		0.722027	0.732102	0.00083	0.012056	0.001488	0.012161	0.001679		0.013245	0.00522	0.000698		0.009303	0.004403	66.1637	17.9767	9.99581	35.267	37.4023		35.3542	68.1336	74.3392		93.3979	106.38
0.012032	0.061382	0.402251	0.09083	0.002659		0.001415	0.026674	0.001547		0.000434	0.011496	0.6349	0.736261	0.629521	0.742319	0.058555		0.726949	0.788346	0.632443		0.299407	0.743168	0.000566	0.01383	0.003787	0.013545	0.005019		0.00268	0.006289	0.006322		0.000566	0.004099	99.3002	29.5886	46.2264	27.4408	4.14483		31.2658	84.4339	52.4475		165.774	110.557
0.000698	0.050733	0.058028	0.137137	0.080715		0.007756	0.029825	0.016429		0.012059	0.011228	0.769551	0.678421	0.820512	0.741451	0.414733		0.733289	0.825915	0.640533		0.718596	0.733067	0.000566	0.016142	0.003919	0.019599	0.000566		0.002713	0.004653	0.009698		0.000434	0.004151	97.2683	30.2485	56.5581	16.7774	51.3671		223.043	65.0153	71.5727		91.1746	108.831
0.036289	0.043397	0.043256	0.243536	0.001811		0.003642	0.042277	0.050018		0.008811	0.01061	0.91216	0.687251	0.979952	0.784791	0.679678		0.715715	0.895692	0.712338		0.498032	0.691324	0.009733	0.012324	0.02437	0.018453	0.000566		0.002847	0.004205	0.000698		0.002	0.004758	11.5259	41.4967	6.95337	10.8336	29.7694		113.45	43.6596	68.2948		127.213	103.448
0.050511	0.110626	0.001093	0.082538	0.005982		0.002396	0.023894	0.003717		0.000565	0.012208	0.451351	0.79978	0.920148	0.745196	0.991385		0.805156	0.824377	0.767086		0.7517	0.7446	0.000698	0.017113	0.008645	0.0124	0.001679		0.019905	0.003591	0.001547		0.000566	0.003835	55.885	19.9728	47.7404	29.7239	3.36343		20.9713	74.9526	20.0376		69.9381	111.658
0.081493	0.043582	0.032501	0.082326	0.00796		0.088861	0.058335	0.195145		0.011983	0.013213	0.599846	0.637175	0.895735	0.606583	0.965562		0.970509	0.884777	0.817571		0.652409	0.725826	0.00083	0.018627	0.020342	0.022057	0.013245		0.081042	0.005138	0.057327		0.021077	0.005371	96.5408	35.6308	21.512	19.2783	9.39815		28.5114	36.8049	49.1629		177.431	79.4463
0.016107	0.06795	0.01278	0.080398	0.018887		0.000566	0.032044	0.005284		0.012226	0.009441	0.423312	0.705493		0.791299	0.559598		0.695589	0.759267	0.49593		0.561945	0.587261	0.017351	0.015509	0.001357	0.00963	0.001548		0.117895	0.006981	0.000698		0.010151	0.005528	15.167	27.4255	9.18039	29.4054	53.0688		50.6973	51.301	85.4295		107.424	119.698
0.000831	0.060677	0.004971		0.007624		0.007847	0.086765	0.024617		0.003225	0.020139	0.848597	0.731205	0.591936		0.832077		0.6078	0.915314	0.888113		0.256671	0.801238	0.002207	0.016143	0.001225		0.000698		0.003077	0.00418	0.000566		0.001019	0.007971	50.4706	29.2358	103.516		41.4228		137.927	29.0892	59.0664		121.723	35.8202
0.150781		0.00799		0.02121		0.084827	0.023287	0.049383		0.011412	0.01286	0.974114		0.64469		0.944229		0.750214	0.880107	0.778939		0.380949	0.801316	0.003453		0.011008		0.00083		0.001792	0.002531	0.00083		0.000302	0.002609	12.9065		27.5094		33.8811		103.166	80.5874	114.389		114.253	116.329
0.000886		0.034722		0.005792		0.131772	0.037146	0.018628		0.025767	0.011247	0.808854		0.964568		0.944591		0.774461	0.892623	0.80702		0.655823	0.733874	0.030998		0.008384		0.001489		0.003737	0.004812	0.00692		0.000302	0.005038	44.5807		12.0334		37.9935		11.6675	38.6045	59.2092		84.608	86.4785
0.016844		0.004709		0.010548		0.011885	0.047033	0.005415		0.009642	0.008432	0.909741		0.883053		0.933948		0.775383	0.801347	0.643479		0.712696	0.475295	0.000566		0.001621		0.019188		0.001792	0.010964	0.002996		0.000754	0.00784	48.2852		30.0728		14.4384		115.085	31.642	71.8303		89.2829	113.016
0.009489		0.003655		0.050724		0.008927	0.039424	0.039657		0.003246	0.006511	0.775956		0.983183		0.814994		0.662861	0.519442	0.929806		0.276167	0.421447	0.000434		0.002541		0.080627		0.001264	0.016016	0.007653		0.001151	0.007539	44.9087		4.94195		27.2654		32.4641	28.4384	36.7272		120.814	126.968
0.002452		0.038591		0.040438		0.004755	0.031709	0.013017		0.001151	0.006435	0.83495		0.162096		0.586205		0.924575	0.61142	0.824297		0.443653	0.392108	0.003942		0.001356		0.116197		0.00268	0.014107	0.002015		0.003114	0.008448	24.4701		15.8792		21.4183		19.6005	41.2912	49.9372		89.9423	115.874
0.000434		0.009043		0.003462		0.009605	0.036308	0.081381		0.002244	0.006489			0.907433		0.94004		0.87786	0.684546	0.764139		0.620245	0.443673	0.001339		0.001357		0.00168		0.010915	0.011407	0.000434		0.001151	0.007509	4.76252		34.2842		5.00009		43.4292	42.8407	62.237		68.0319	110.447
0.001018		0.144182		1.02753		0.00417	0.02428	0.010736		0.018805	0.007572	0.903365		0.80006				0.667705	0.627632	0.849079		0.373838	0.45945	0.000302		0.001357		0.001093		0.015859	0.009529	0.017625		0.000302	0.006585	36.4129		46.3853		0		47.7457	64.0228	45.2341		162.515	127.612
0.012356		0.032869		0.001885		0.011437	0.025924	0.008301		0.002829	0.007635	0.761205		0.663469		0.853447		0.891334	0.607264	0.779627		0.427923	0.363697	0.002395		0.002997		0.000698		0.01981	0.013438	0.016706		0.006128	0.008819	115.04		91.424		27.4173		36.1178	43.1242	41.083		103.514	108.308
0.002717		0.005822		0.002207		0.003585	0.023795	0.008036		0.004318	0.009336			0.766559		0.448495		0.839911	0.580189	0.808136		0.448912	0.480517	0.001151		0.001226		0.000698		0.032343	0.01237	0.000566		0.000302	0.007807	0		53.3507		23.0318		31.2752	55.4733	26.2044		193.61	91.8402
0.001151		0.174372		0.01918		0.002208	0.022091	0.000698		0.005885	0.006275	0.577203		0.977958		0.956596		0.952184	0.527715	0.877413		0.725479	0.346636	0.012431		0.001357		0.00168		0.003371	0.016878	0.006586		0.004959	0.008759	38.258		13.2759		15.1113		62.6867	44.1317	74.0636		38.5874	100.862
0.002732		0.035957		0.065286		0.023475	0.023502	0.025887		0.002961	0.006712	0.721905		0.941659		0.978742		0.861796	0.463337	0.928088		0.576699	0.456657	0.000434		0.009632		0.002075		0.01979	0.015987	0.005794		0.001736	0.006764	99.8695		9.48774		8.40945		23.6115	53.5489	34.614		62.7373	124.638
0.00168		0.004051		0.000831		0.025837	0.022997	0.052038		0.000434	0.011031	0.445862		0.980895		0.843758		0.865522	0.533597	0.724636		0.480879	0.49154	0.010395		0.001225		0.000566		0.001661	0.011921	0.000698		0.00349	0.008978	59.9896		5.93123		2.84619		50.6107	57.2124	62.4472		97.0692	78.8237
0.005019		0.001225		0.011674		0.028678	0.026799	0.010585		0.004527	0.008039	0.398359		0.776809		0.980042		0.859657	0.625214	0.852695		0.759684	0.443523	0.000566		0.000962		0.004227		0.009226	0.010432	0.004696		0.000434	0.00745	177.046		37.9941		3.90337		3.32311	49.2003	40.2116		135.166	112.64
0.00168		0.195098		0.001094		0.169466	0.034779	0.010727		0.024228	0.007101	0.306606		0.852778		0.701553		0.499247	0.644361	0.915341		0.244401	0.453796	0.000698		0.005356		0.009558		0.004585	0.012368	0.02836		0.000302	0.00706	16.0533		23.1027		40.6574		123.128	50.3416	35.076		128.756	125.523
0.004679		0.228615		0.008911		0.020906	0.047033	0.000962		0.005676	0.006584	0.699167		0.964039		0.569938		0.898445	0.801347	0.645688		0.470763	0.391565	0.008659		0.000831		0.015859		0.005642	0.010964	0.008492		0.004827	0.008925	62.9261		7.75316		16.3021		31.2672	31.642	31.8808		148.204	116.381
0.006057		0.043802		0.021842		0.000566	0.025924	0.006699		0.000754	0.006657	0.918182		0.616409		0.698462		0.646574	0.607264	0.807443		0.858876	0.398551	0.000434		0.001548		0.020093		0.00579	0.013438	0.000566		0.000302	0.007726	12.9974		34.0099		132.525		21.9159	43.1242	17.1498		43.3883	114.683
0.013937		0.00083		0.001225		0.085049	0.022091	0.007491		0.004792	0.008432	0.846829		0.92987		0.811344		0.374304	0.527715	0.750857		0.413005	0.475295	0.000566		0.000831		0.000831		0.000603	0.016878	0.006		0.000886	0.00784	19.9669		11.498		22.5832		147.923	44.1317	53.2187		118.824	113.016
0.003246		0.002996		0.011066		0.048617	0.044176	0.01804		0.000434	0.007635	0.60649		0.940359		0.454083		0.978734	0.530636	0.634617		0.595742	0.363697	0.003508		0.02184		0.001226		0.002112	0.011969	0.012625		0.000434	0.008819	106.055		25.677		30.7528		4.25425	22.1123	44.9424		145.239	108.308
0.014979		0.322177		0.005033		0.01385	0.031709	0.015264		0.002982	0.006275	0.988389		0.881157		0.426663		0.570675	0.61142	0.797465		0.64661	0.346636	0.003642		0.00326		0.001882		0.003263	0.014107	0.017605		0.002132	0.008759	12.4771		25.768		39.155		172.711	41.2912	76.1053		132.626	100.862
0.000831		0.021517		0.00083		0.216942	0.023502	0.010716		0.001151	0.006712	0.792625		0.953546		0.331816		0.914591	0.463337	0.824476		0.626702	0.456657	0.000962		0.000962		0.004646		0.007166	0.015987	0.000566		0.002982	0.006764	72.1195		14.9984		9.93957		50.8344	53.5489	46.0263		96.7201	124.638
0.023829		0.043904		0.026914		0.062037	0.022997	0.001416		0.00232	0.008675	0.907177		0.819859		0.661649		0.994688	0.533597	0.834614		0.593123	0.441958	0.001812		0.002015		0.002673		0.004639	0.011921	0.000434		0.000566	0.006709	46.5632		72.9172		30.6283		3.10394	57.2124	42.3238		154.517	124.662
0.01577		0.003787		0.027636		0.048018	0.030847	0.007131		0.006128	0.006435	0.859513		0.940052		0.595685		0.705442	0.61071	0.461606		0.607628	0.392108	0.000566		0.00162		0.032343		0.00149	0.012207	0.007172		0.000302	0.008448	8.86556		12.5569		59.7456		31.0253	52.892	73.9033		121.609	115.874
0.004909		0.261206		0.001225		0.024339	0.268593	0.069565		0.002829	0.011031	0.980055		0.761408		0.672454		0.644928	0.980092	0.46516		0.791489	0.49154	0.002793		0.027287		0.002278		0.000603	0.006533	0.007735		0.000434	0.008978	21.0841		31.2972		15.3406		7.47577	5.47348	84.2511		67.3008	78.8237
0.000566		0.000962		0.025535		0.004515	0.049509	0.031324		0.000302	0.007101	0.673315		0.969188		0.340879		0.9084	0.600284	0.601278		0.644213	0.453796	0.001547		0.001094		0.022331		0.000603	0.017859	0.003725		0.001471	0.00706	46.637		9.78872		44.5881		84.3607	33.235	126.076		88.6035	125.523
0.000831		0.038652		0.012786		0.000698	0.03189	0.162388		0.003734	0.008039	0.982583		0.898128		0.64858		0.986955	0.5399	0.70728		0.565817	0.443523	0.000566		0.005234		0.001944		0.001357	0.018186	0.000302		0.000302	0.00745	8.74094		18.4754		52.87		8.24964	43.1781	78.4792		114.563	112.64
0.0043		0.0468		0.060808		0.064559	0.050777	0.001019		0.068504	0.006438	0.782581		0.399911		0.692319		0.335127	0.715128	0.900949		0.77969	0.392286	0.00266		0.002998		0.000886		0.002112	0.012261	0.013675		0.000302	0.007146	29.7434		97.0582		40.6901		31.7304	29.9785	16.1728		86.2209	119.61
0.011963		0.011007		0.004445		0.002188	0.0302	0.013869		0.004395	0.006074	0.563017		0.966313		0.68404		0.630144	0.477172	0.800841		0.184452	0.396545	0.005019		0.001752		0.00866		0.002376	0.015351	0.000698		0.005793	0.008045	37.1732		10.459		13.8615		18.6705	52.4787	53.2781		8.22908	112.272
0.020428		0.228368		0.003988		0.00317	0.022522	0.017848		0.027681	0.008382	0.960767		0.912805		0.31838		0.976321	0.452205	0.615295		0.295166	0.278221	0.027935		0.011209		0.004736		0.011598	0.021158	0.013394		0.001339	0.014561	17.7793		23.8976		12.3451		5.84088	44.6798	68.0766		133.622	55.7874
0.040487		0.271147		0.02409		0.000566	0.035277	0.110337			0.011045	0.816157		0.99346		0.561482		0.720589	0.696152	0.833901		0.462734	0.481807	0.003963		0.004769		0.00651		0.011108	0.013775	0.002075		0.000698	0.009068	45.3811		1.81856		40.6435		57.1623	45.9677	22.9833		174.34	95.0144
0.000698		0.011017		0.006542		0.005244	0.030722	0.022697		0.000831	0.006212			0.642432		0.797758		0.95776	0.669874	0.847562		0.711489	0.334473	0.000961		0.000831		0.00594		0.016956	0.011076	0.019913		0.000831	0.008664	58.7304		65.7723		4.7969		15.7774	48.2878	24.7643		117.254	119.272
0.008563		0.087788		0.001094		0.005279	0.021425	0.003246		0.03	0.008656			0.609719		0.703091		0.80014	0.472503	0.842246		0.739855	0.452604	0.025206		0.031299		0.000302		0.004678	0.008204	0.000698		0.001812	0.008483	106.44		41.5048		7.9416		3.29931	142.922	61.6397		55.6831	87.203
0.025731		0.066371		0.003584		0.008579		0.001812		0.002	0.005818	0.721403		0.730197		0.374398				0.705289		0.580658	0.344074	0.001094		0.001752		0.000302		0.012338		0.001548		0.001868	0.009055	187.658		32.7244		20.2193		0		64.0237		128.586	110.656
0.000961		0.021782		0.051558		0.005279		0.004491		0.000887	0.008188	0.593962		0.839167		0.940877		0.771221		0.710599		0.611638	0.365789	0.003056		0.000962		0.001207		0.001132		0.000698		0.001339	0.013066	52.3273		31.9895		19.378		26.5828		56.0627		109.11	74.8956
0.012107		0.015999		0.045237		0.006073		0.008926		0.002244	0.006366	0.60709		0.941454		0.860372		0.460426		0.592752		0.517976	0.410525	0.000698		0.026448		0.002564		0.007391		0.000434		0.000434	0.006671	102.466		13.6611		10.981		274.304		42.3504		92.6997	129.892
0.515183		0.005954		0.001225		0.031642		0.000434		0.002397	0.006223	0.774536		0.962355		0.260629		0.840297		0.599448		0.619241	0.402866	0.008298		0.002866		0.002961		0.001622		0.001019		0.017399	0.007943	67.9681		4.36878		13.7972		21.0637		94.1525		129.936	112.109
0.002866		0.002147		0.005234		0.000302		0.001736		0.00083	0.006396	0.819755		0.922976		0.705722		0.483644		0.794892		0.488386	0.475676	0.007327		0.001883		0.000302		0.003567		0.000434		0.001812	0.009062	105.19		23.7793		7.86678		95.5582		88.6097		116.19	90.2872
0.005223		0.103072		0.009596		0.001924		0.002773		0.016852				0.933612		0.869246		0.959238		0.871771		0.157435		0.000829		0.018691		0.00775		0.000868		0.000434		0.000698		19.6021		26.0271		28.2476		17.8986		25.2816		114.529
0.000698		0.001752		0.036511		0.002585		0.000886		0.003199		0.972746				0.442085				0.770704		0.576128		0.068592		0.001489		0.005091		0.005868		0.019677		0.049724		27.101		34.1983		8.26804		90.2846		56.4602		135.569
0.001357		0.08883		0.032424		0.003601		0.000831		0.008463		0.94346		0.883965		0.873411		0.713497		0.76821				0.00083		0.001357		0.001791		0.005545		0.005811		0.003857		21.5182		31.1622		17.2045		19.617		78.5736		0
0.006336		0.116947		0.001488		0.000302		0.019196		0.04684		0.82561		0.683272		0.958341		0.641434		0.462941		0.667061		0.000962		0.00976		0.000754		0.000603		0.005619		0.137269		10.2048		50.2752		24.9087		21.6597		59.7401		144.202
0.015005		0.095471		0.211503		0.007938		0.107257		0.04265		0.983286		0.76186		0.965949		0.763461		0.845004		0.231301		0.008827		0.005691		0.000754		0.002112		0.001225		0.001225		3.33907		44.7938		23.0672		65.876		90.1472		149.031
0.000698		0.006349		0.001884		0.000302		0.002936		0.010716		0.922427		0.860219		0.794869		0.807651		0.607553		0.523699		0.020834		0.000962		0.000754		0.001		0.080954		0.024743		21.124		57.4382		34.49		84.5996		78.2409		165.434
0.004901		0.001094		0.008849		0.006184		0.013779		0.001659		0.92167		0.75414		0.765859		0.823846		0.79487		0.163189		0.000831		0.002866		0.002564		0.005697		0.002015		0.004054		17.074		59.5134		24.3332		31.7461		21.1964		30.5909
0.037161		0.003391		0.007783		0.000302		0.016417		0.003922				0.849347		0.803655		0.987843		0.774967		0.702755		0.011913		0.001489		0.002829		0.002641		0.000698		0.000434		29.7393		31.8903		14.9915		3.23438		110.478		106.317
0.020153		0.025597		0.001489		0.004506		0.006804		0.005864		0.99105		0.912714		0.905905		0.694758		0.87487		0.616496		0.006863		0.007463		0.012352		0.000736		0.014597		0.000302		2.12877		19.0069		9.66701		7.90252		21.0162		173.18
0.030939		0.001225		0.037876		0.035178		0.022416		0.003922		0.764768		0.879496		0.782871		0.39849		0.714736		0.291383		0.001752		0.003067		0.011844		0.001		0.001093		0.001207		72.0372		26.2715		14.2587		44.688		29.5898		132.346
0.011854		0.007923		0.017781		0.000566		0.01368		0.010709		0.983285		0.879923		0.749565		0.943124		0.861687				0.002734		0.001357		0.000302		0.003659		0.063945		0.003922		3.1723		15.8662		19.778		2.09545		61.2605		0
0.002865		0.001619		0.023632		0.013201		0.004567		0.003922		0.973359		0.583797		0.551473		0.977521		0.444963		0.375816		0.004314		0.058777		0.007395		0.003302		0.018186		0.002112		16.0071		45.4562		22.7999		7.45838		90.7959		114.831
0.002339		0.002146		0.061989		0.000302		0.004827		0.008899		0.784107		0.562123		0.147063		0.406665		0.538011		0.291363		0.000566		0.00083		0.002244		0.002641		0.000962		0.000754		40.0348		124.171		2.46457		15.8616		31.6859		232.027
0.125009		0.027324		0.189971		0.000302		0.025674		0.018854		0.958751		0.757992				0.872326		0.935002		0.446549		0.000962		0.001225		0.005676		0.000736		0.043345		0.001659		14.7217		46.8879		3.1237		13.1754		26.0386		80.4318
0.01954		0.003715		0.000566		0.001339		0.006997		0.005244		0.915623		0.859471		0.48228		0.600215		0.504912		0.502392		0.003128		0.010357		0.000302		0.000603		0.002015		0.005753		40.5249		12.8653		57.7808		75.7965		42.9091		179.662
		0.006217		0.076764		0.000302		0.002735		0.009094		0.716191		0.434915		0.807885		0.817738		0.937438		0.873114		0.068233		0.001752		0.00498		0.000603		0.010959		0.004472		64.332		110.1		26.6758		60.1247		57.6723		34.5376
0.005487		0.057353		0.034515		0.001019		0.0077		0.032795		0.975565		0.641411		0.74491		0.951538		0.554911		0.489089		0.033835		0.001489		0.000566		0.000603		0.001679		0.000434		4.5909		34.1937		81.2418		15.8255		71.2071		140.724
0.012812		0.000962		0.008739		0.006149		0.003379		0.004472		0.943704				0.71471		0.561512		0.636472		0.511032		0.008576		0.001752		0.000302		0.000603		0.004887		0.011753		37.2998		38.5441		26.9343		4.6597		46.8165		93.7746
0.000698		0.311853		0.002471		0.000754		0.004302		0.023086		0.444025		0.637285		0.673722		0.170255		0.451905				0.001548		0.00162		0.012923		0.005114		0.000698		0.002585		38.1731		103.868		22.687		27.5559		98.6625		0
0.161392		0.007401		0.006057		0.0053		0.000566		0.000302		0.732295		0.844544		0.982518		0.153932		0.25139		0.242602		0.002339		0.007533		0.001415		0.026644		0.000698		0.004151		40.9888		23.6026		3.35009		20.9936		68.5165		78.4267
0.182716		0.163094		0.018515		0.247624		0.50561		0.002188		0.25604		0.538431		0.793501		0.84061		0.608029		0.225168		0.000566		0.011507		0.008221		0.018772		0.011354		0.000302		12.4417		99.0336		14.9576		12.4353		63.9079		88.6148
0.007282		0.097683		0.026534		0.016905		0.011154		0.010848		0.849204		0.919783		0.145884		0.815725		0.885457		0.423276		0.035246		0.005103		0.001868		0.002396		0.005341		0.000302		77.5689		19.0103		16.959		39.3727		33.4542		100.991
0.072864		0.009244		0.011681		0.012547		0.245901		0.001415		0.928146		0.855281		0.771838		0.557785		0.641252		0.710707		0.001093		0.010164		0.002982		0.005339		0.029185		0.000434		50.5009		46.2851		17.0917		34.2037		67.9115		111.04
0.013729		0.236714		0.002278		0.016863		0.264271		0.00647		0.879553		0.460125		0.754393		0.936842		0.386158		0.923504		0.000434		0.092011		0.000434		0.012026		0.011305		0.000566		78.4157		36.7604		29.8282		27.0545		46.3534		15.3802
0.00764		0.01601		0.014963		0.020681		0.014507		0.023442		0.803684		0.802984		0.464952		0.7228		0.21039		0.064127		0.00666		0.00333		0.006435		0.020727		0.013061		0.000302		71.7248		45.6643		17.1832		86.3641		65.847		31.5405
0.013796		0.001752		0.02199		0.118127		0.001094		0.028565		0.772287		0.664567		0.530325		0.734743				0.454914		0.000566		0.006419		0.005545		0.018342		0.000831		0.000434		88.9529		59.0095		14.4255		61.7028		0		121.812
0.004037		0.107788		0.002542		0.136855		0.000962		0.009999				0.75261				0.221429		0.588099		0.56509		0.000698		0.01056		0.000302		0.047963		0.002662		0.000754		8.41329		38.8035		30.6227		16.7749		100.908		34.5376
0.073455		0.032379		0.009761		0.001207		0.027274		0.003866		0.802998		0.672492		0.837091		0.64084		0.728551		0.37551		0.000698		0.001093		0.001659		0.051652		0.001225		0.005189		71.8635		53.2516		15.8613		40.8016		89.3734		148.71
0.474867		0.022194		0.01977		0.000754		0.022301		0.007882		0.742992		0.754001		0.758678		0.70462		0.740859		0.752862		0.000698		0.001489		0.000302		0.008899		0.000698		0.0066		28.7409		43.9587		21.6369		181.713		49.9659		53.2355
0.006924		0.317817		0.058744		0.152719		0.001943		0.002		0.822181		0.319074		0.862719		0.823524		0.666842		0.546187		0.000698		0.001357		0.000566		0.01216		0.055395		0.01066		97.6218		73.0782		17.7106		63.1004		69.3791		136.602
0.038573		0.031893		0.063276		0.642764		0.007416		0.004548		0.984164		0.637587		0.407114		0.81504		0.759773		0.090584		0.035832		0.002146		0.005564		0.019207		0.000566		0.000566		10.3007		94.9182		13.8017		21.8537		100.93		102.908
0.398246		0.024018		0.024577		0.006282		0.002132		0.002585		0.901639		0.762719		0.570159		0.955532		0.649265		0.154387		0.000698		0.009102		0.001924		0.009922		0.000434		0.002		43.1343		53.6533		26.3542		5.95962		101.287		34.6161
0.017411		0.012326		0.001358		0.000302		0.015512		0.00679		0.894446		0.191674		0.830958		0.78239		0.641111		0.410134		0.006661		0.003655		0.000566		0.120636		0.006623		0.000434		43.8409		41.5576		53.0181		12.0422		48.4595		156.112
0.017676		0.001226		0.007077		0.002829		0.009091		0.001415		0.991122		0.461173		0.431815		0.888565		0.677579		0.323752		0.001811		0.006672		0.000302		0.00495		0.003509		0.005356		4.10354		16.9935		22.3778		33.2622		64.8136		63.5435
0.002603		0.043758		0.035806		0.003149		0.083501		0.001548		0.823328		0.776071		0.683741		0.638741		0.719068		0.425521		0.002074		0.013244		0.000302		0.013739		0.028794		0.000566		16.9641		40.3572		18.4633		45.2358		90.5267		52.9607
0.015075		0.00339		0.129461		0.007583		0.022608		0.003114		0.978274		0.360209		0.845597		0.674709		0.423585		0.595361		0.006529		0.002409		0.001283		0.000868		0.025457		0.000434		22.1746		27.9056		35.6042		18.7078		51.9941		101.664
0.000566		0.001358		0.011681		0.006245		0.005811		0.002265		0.858812		0.925129		0.824022		0.915963		0.780107		0.508418		0.000831		0.020859		0.003942		0.031023		0.000566		0.000698		68.0477		18.0178		12.9473		19.2044		46.7457		112.088
0.001943		0.002602		0.13447		0.173133		0.000962		0.007129		0.923385				0.655566		0.856903		0.5707		0.858907		0.009866		0.00162		0.002585		0.036313		0.014874		0.005056		13.2941		4.70735		16.0359		19.1851		50.5499		87.6276
0.020852		0.01121		0.019832		0.005133		0.005295		0.003281		0.935732		0.556944		0.63756		0.700675		0.815288		0.700216		0.000698		0.001093		0.000434		0.003899		0.001094		0.008036		16.726		76.0041		39.7825		58.7144		42.2497		130.204
0.026919		0.00898		0.050069		0.000302		0.01521		0.03338		0.958762		0.873065		0.745735		0.93193		0.890381		0.673111		0.002076		0.000831		0.002905		0.005346		0.001225		0.003998		24.6283		31.0644		61.7554		20.4999		7.1156		143.999
0.045917		0.00556		0.001488		0.07158		0.007639		0.139038		0.420838		0.681582		0.127454				0.756953		0.818166		0.019093		0.010488		0.000302		0.062352		0.004697		0.002265		59.1956		27.5622		3.43747		30.9301		107.706		94.9344
0.002793		0.001488		0.017261		0.006073		0.029304		0.003463		0.955864		0.670592		0.887614		0.839631		0.598723		0.745046		0.048307		0.003261		0.000886		0.001265		0.002339		0.001489		26.6158		43.7444		14.393		122.859		68.9375		89.4186
0.020677		0.00812		0.020357		0.007771		0.003246		0.001356		0.81037		0.611718		0.500009		0.974122		0.936551		0.489823		0.00345		0.001357		0.000302		0.002416		0.000566		0.001094		82.533		66.0467		17.9363		16.3598		14.8887		59.3215
0.023636		0.006743		0.006815		0.000302		0.139568		0.003391		0.944189		0.661478		0.419067		0.971957		0.795654		0.416593		0.002207		0.001225		0.000302		0.124961		0.000566		0.002734		48.4994		58.8305		51.0902		6.10632		56.2395		35.1912
0.028428		0.00162		0.002936		0.006449		0.000566		0.097733		0.670416		0.431361		0.898404		0.975114		0.876213		0.587475		0.001679		0.001356		0.000302		0.027701		0.001415		0.002277		57.1666		183.505		10.223		6.33919		55.4252		115.527
0.006205		0.007666		0.011864		0.002564		0.003114		0.010582		0.975913		0.878142		0.602936		0.968849		0.79989		0.484812		0.002207		0.007595		0.000302		0.008606		0.000566		0.007068		21.7742		22.0094		20.9809		9.38613		45.7996		157.886
0.024468		0.165405		0.005831		0.005488		0.02206		0.015168		0.320547		0.836443		0.11302		0.956319		0.570109		0.424438		0.026048		0.000963		0.000302		0.003767		0.001151		0.001151		181.163		33.4937		15.5852		10.3462		36.8219		34.7953
0.003774		0.035301		0.066386		0.012505		0.000698		0.000754		0.752339		0.896225		0.555431		0.844639		0.882116		0.480301		0.00083		0.007989		0.006247		0.020653		0.016868		0.006261		48.9945		23.1852		12.2645		61.7712		32.9425		123.978
0.000962		0.001488		0.027353		0.000566		0.021098		0.002564		0.402084		0.921701		0.930823		0.950738		0.645368		0.184111		0.000566		0.003067		0.02789		0.009396		0.000434		0.000302		102.615		25.8706		16.084		14.4482		83.612		75.6025
0.058397		0.172444		0.002936		0.003246		0.010436		0.003998		0.969848		0.504039		0.466637		0.942429		0.932259		0.940793		0.000831		0.001883		0.018338		0.01792		0.000566		0.000302		16.2777		25.8468		30.9649		17.2422		25.7545		26.2617
0.000566		0.0451		0.00162		0.004339		0.009059		0.00534		0.95407						0.878674		0.871629		0.543327		0.006395		0.01204		0.002546		0.246362		0.001019		0.014265		26.4772		36.6609		0.689921		34.8791		33.908		103.77
0.005603		0.000962		0.009505		0.001283		0.019376		0.047395		0.963664		0.241765		0.833748		0.859582		0.664625		0.449426		0.002529		0.000302		0.005641		0.007818		0.000434		0.031476		20.7716		54.5831		29.4992		82.6352		100.379		120.962
0.000698		0.025789		0.011481		0.015746		0.068527		0.004604		0.990272		0.658725		0.870967		0.880207		0.623564		0.278696		0.000566		0.003866		0.01084		0.062164		0.001283		0.000302		7.98938		35.0888		7.87382		28.3363		48.2947		124.391
0.006452		0.418748		0.010166		0.479499		0.001868		0.000434		0.936305		0.74115		0.882499		0.957112		0.701519		0.235263		0.006265		0.000962		0.019806		0.003341		0.000566		0.008774		31.3673		36.7027		28.2101		37.0879		50.9787		106.975
0.007774		0.011521		0.001883		0.108478		0.026582		0.005056		0.290597		0.69451		0.479687		0.827029		0.665606		0.296581		0.000698		0.007726		0.000434		0.018848		0.005151		0.000434		62.0004		55.7366		13.2825		30.6137		63.3756		73.3291
0.003113		0.01137		0.006612		0.171986		0.000962		0.002132		0.905418		0.9246				0.855597		0.719353		0.5065		0.00168		0.003656		0.017269		0.037738		0.000829		0.001736		48.0644		12.6481		2.78065		74.2567		68.2795		154.792
0.003905		0.021636		0.003525		0.008786		0.001944		0.001019		0.955822		0.892949		0.284744		0.640764		0.938011		0.147991		0.036976		0.003657		0.047963		0.013946		0.00083		0.002849		23.3163		31.86		6.44692		119.957		16.5083		79.1623
0.012163		0.00083		0.043866		0.155353		0.000566		0.002773		0.777812		0.44619				0.89923		0.695729		0.563065		0.002131		0.006612		0.044747		0.022888		0.020644		0.000434		88.8453		59.154		3.59107		40.6276		73.7523		50.6367
0.002111		0.008577		0.001488		0.00333		0.022878		0.007493		0.920217		0.870262		0.664769		0.848044		0.564083		0.636502		0.000962		0.00083		0.015954		0.001265		0.000698		0.002264		38.9264		53.4163		27.5152		57.5802		77.836		98.3924
0.000302		0.001488		0.038035		0.222972		0.065251		0.01334		0.758903		0.833988		0.611342		0.729109		0.939999		0.099185		0.006767		0.006025		0.003067		0.001528		0.008901		0.03025		28.068		57.648		26.5707		68.6435		19.8204		144.994
0.003468		0.027816		0.002147		0.001489		0.002925		0.007093				0.764901		0.803186		0.899326		0.755729		0.366675		0.000302		0.002409		0.002542		0.002055		0.003905		0.002453		0		43.1298		47.3761		25.7876		17.2872		83.3564
0.000302		0.000962		0.124471		0.006289		0.050652		0.005718		0.863027		0.753305		0.77074		0.971468		0.621258		0.762869		0.000302		0.001094		0.004709		0.00166		0.003831		0.000566		36.6663		48.2794		29.4209		13.4863		35.33		31.5736
0.000302		0.081363		0.027238		0.005173		0.010247		0.002132		0.894806		0.572992		0.623177		0.850161		0.862342		0.225487		0.004825		0.001752		0.003726		0.00936		0.006775		0.000566		51.1807		50.0419		23.9418		59.4852		10.7486		146.228
0.000302		0.244957		0.005761		0.01148		0.018547		0.017573		0.715097		0.294533		0.972858		0.889016		0.521651		0.109296		0.000302		0.001225		0.014955		0.001132		0.025211		0.000434		56.6508		54.5969		11.3051		21.5076		79.4141		109.696
0.000886		0.133913		0.088751		0.001094		0.000302		0.006866		0.529582		0.549564		0.908938		0.970926		0.49914		0.183841		0.000302		0.001883		0.002936		0.043305		0.005697		0.004583		59.2957		42.7133		31.9965		9.15785		72.4364		34.9227
0.033651		0.058919		0.011017		0.106661		0.000754		0.036639		0.830583		0.720132		0.987992		0.629008		0.746097		0.658981		0.001206		0.002278		0.010033		0.105157		0.000302		0.001791		16.8062		57.8514		4.03423		27.0821		46.8023		64.8947
0.042226		0.01193		0.001489		0.001225		0.025203		0.007095		0.848114		0.821535		0.60054		0.904111		0.718365		0.09131		0.004714		0.006611		0.001225		0.00551		0.000302		0.004755		83.1011		46.2407		6.03341		24.6213		67.1589		26.9028
0.000566		0.014632		0.004576		0.016474		0.002188		0.000434		0.51104		0.588849		0.955013		0.9797		0.783047		0.372401		0.000886		0.003463		0.116149		0.002679		0.000302		0.000434		90.9235		54.3316		8.4297		7.24442		52.8376		171.519
0.001283		0.001752		0.001093		0.041218		0.008279		0.000566		0.792305		0.498917		0.493331		0.161221		0.639483		0.474495		0.001151		0.008385		0.001225		0.026692		0.003546		0.003511		58.0245		58.4924		16.759		21.0098		80.3393		278.414
0.04494		0.051032		0.001226		0.014179		0.005565		0.002396		0.803648						0.979254		0.540774		0.148811		0.000566		0.004181		0.011613		0.049892		0.000434		0.001415		62.9203		90.8637		0		10.359		118.574		63.9287
0.001944		0.022641		0.025062		0.090166		0.017378		0.003831		0.675771		0.435702		0.906467		0.91801		0.81583		0.647038		0.002529		0.001356		0.000434		0.030419		0.007207		0.005924		25.3036		66.1192		24.7968		16.3253		44.9508		92.8839
0.003452		0.030192		0.49186		0.014306		0.558867		0.001791		0.971554		0.778473		0.569889		0.799137		0.620166		0.180353		0.000962		0.040441		0.02995		0.004717		0.007924		0.001416		19.8941		25.6371		31.9285		63.0107		50.1407		18.7773
0.000962		0.055343		0.000698		0.002936		0.0149		0.000434		0.88932		0.8189		0.875207		0.499609		0.804298		0.106175		0.006075		0.012657		0.0032		0.006263		0.001471		0.006301		51.728		30.1845		12.3876		186.184		53.0719		20.8897
0.000831		0.002146		0.02359		0.124037		0.006658		0.004151		0.469424		0.854723		0.889891		0.684568		0.727141		0.212004		0.00083		0.000962		0.027789		0.004188		0.000434		0.000566		38.7918		25.7604		16.3326		75.9355		40.7077		110.343
0.005811		0.083535		0.009182		0.027385		0.016919		0.010625		0.944959		0.23643				0.750984		0.673256		0.167542		0.013803		0.00083		0.009332		0.001132		0.000302		0.001416		33.7254		48.4523		2.4157		75.3796		217.343		21.8635
0.00083		0.341601		0.127045		0.080423		0.623269		0.012247		0.885118		0.819843		0.157294		0.76337		0.246855		0.404258		0.0186		0.001225		0.003725		0.001132		0.005544		0.003302		44.3331		28.6732		8.33573		58.1834		41.4435		83.0038
0.120236		0.025194		0.016665		0.039854		0.197914		0.007888				0.991003		0.650882		0.900262				0.412181		0.006866		0.007271		0.061825		0.005149		0.00083		0.000566		11.5716		1.84862		31.2462		33.6487		165.638		322.593
0.008109		0.036802		0.014127		0.009356		0.001415		0.002133		0.925649		0.944005		0.697623		0.996169		0.367228		0.579223		0.019781		0.006599		0.000302		0.009658		0.010492		0.000566		97.168		10.3101		31.3031		1.58232		104.484		102.915
0.031117		0.006407		0.024441		0.015487		0.193386		0.000434		0.744047		0.7352		0.479412		0.980087		0.423676		0.905081		0.000961		0.001488		0.001548		0.005283		0.000434		0.000434		81.1014		30.2327		22.5947		4.64577		48.9508		38.4174
0.056949		0.012131		0.000698		0.029586		0.012511		0.002265		0.87649		0.817754		0.875762		0.638363		0.710989		0.115312		0.000566		0.002603		0.005747		0.001		0.001283		0.003963		45.5499		55.4763		13.1223		43.6846		30.6024		57.3832
0.011102		0.029293		0.040539		0.018903		0.017583		0.002397		0.893422		0.834948		0.96237		0.874583		0.880794		0.678074		0.004227		0.000831		0.127502		0.015339		0.006566		0.000566		23.6967		39.5414		5.60229		31.5751		57.9465		88.6335
0.000566		0.012717		0.005761		0.017255		0.016308		0.021813		0.7974		0.797715		0.064664		0.894202		0.681315		0.617287		0.012996		0.001357		0.029869		0.002019		0.007847		0.001283		72.9921		27.2584		11.6259		32.5988		51.6618		155.014
0.182082		0.016526		0.001225		0.016665		0.006075		0.002397		0.685568		0.73628		0.384411		0.555756				0.513799		0.000434		0.005032		0.007533		0.000736		0.004506		0.002849		134.771		38.8469		20.7843		60.9271		0		96.7422
0.360232		0.003979		0.004111		0.05446		0.002529		0.000566		0.934515		0.95969		0.604255		0.934671		0.980586		0.70341		0.000961		0.02658		0.003594		0.003752		0.001679		0.001736		29.3867		13.3839		19.9384		17.0741		10.4889		93.6222
0.007726		0.042001		0.031823		0.011938		0.002996		0.000698		0.936469				0.444602		0.83281		0.290556		0.608335		0.032896		0.018308		0.018112		0.007523		0.008576		0.011867		58.112		4.77589		69.3711		70.1398		120.192		66.0507
0.000962		0.050476		0.006417		0.023236		0.007989		0.00468		0.374267		0.78329		0.544453		0.885652		0.910669		0.179072		0.008899		0.001752		0.005366		0.000603		0.007522		0.002529		46.3253		60.8444		37.9365		24.2975		21.902		81.2232
0.012707		0.001752		0.012207		0.020016		0.011063		0.021341		0.94945		0.717399		0.226172		0.913346		0.833179		0.195263		0.001489		0.008252				0.011794		0.003584		0.001679		33.8622		23.7087		18.9675		28.2996		34.7012		31.9484
0.032473		0.026315		0.062604		0.025525		0.011301		0.002773		0.541196		0.625006		0.702733		0.680782		0.963632		0.27757		0.001093		0.015431		0.00806		0.002283		0.00836		0.002528		50.2215		45.2114		49.3167		52.8041		21.9182		134.951
0.014496		0.124914		0.113508		0.001225		0.00562		0.002717		0.682653		0.76388		0.986317		0.922405		0.490874		0.808345		0.007127		0.06521		0.062862		0.000603		0.000698		0.000434		139.144		46.2707		7.82508		26.0244		39.9619		61.1908
0.00576		0.031045		0.020823		0.060137		0.00168		0.001868		0.950526		0.968985		0.744975		0.867538		0.884632		0.40947		0.042175		0.014173		0.003058		0.020831		0.001225		0.005396		35.9478		13.975		16.2006		37.3331		35.2591		130.727
0.004251		0.013244		0.009972		0.000697		0.017235		0.002662		0.781975		0.945926		0.743358		0.342986		0.753855		0.406828		0.006946		0.001488		0.015886		0.00966		0.000962		0.00083		117.131		16.5419		18.769		22.0912		52.8882		157.044
0.00819		0.12177		0.006884		0.003775		0.012397		0.000566		0.956539		0.902413		0.664926		0.670303		0.955775		0.778408		0.019104		0.002147		0.001415		0.002582		0.006075		0.000565		7.9438		22.3552		7.21389		69.4695		7.78177		48.998
0.011938		0.385343		0.015955		0.000566		0.010113		0.000566		0.594287		0.685664		0.73904		0.85337		0.571516		0.531652		0.002146		0.002277		0.000566		0.022365		0.014022		0.000566		92.2845		66.8644		93.2006		54.534		160.099		77.4988
0.109593		0.063919		0.025971		0.002659		0.000566		0.015427		0.808045		0.811954		0.551637		0.870572		0.432346		0.161543		0.001489		0.042229		0.037626		0.003919		0.003246		0.001548		45.6137		41.033		26.7807		10.6662		43.2509		79.3706
0.014119		0.011937		0.002146		0.001942		0.003963		0.00349		0.76959		0.543551		0.214746		0.968617		0.643216		0.533295		0.055278		0.002542		0.013663		0.003372		0.004944		0.003302		59.8267		53.8777		33.1734		11.6155		31.312		103.343
0.0149		0.020148		0.061188		0.002471		0.005265		0.000302		0.778436		0.898716		0.464332		0.805524		0.804527		0.9107		0.023448		0.00241		0.022323		0.009763		0.000434		0.000754		107.092		26.5332		24.291		49.6013		57.6041		27.0026
0.008453		0.001884		0.003593		0.006792		0.036675		0.005376		0.950978		0.733418		0.462565		0.793282		0.847709		0.708226		0.014575		0.00241		0.000698		0.006001		0.001283		0.000302		48.068		52.8829		42.1753		56.5602		120.983		83.3147
0.004708		0.002015		0.015182		0.001548		0.60727		0.000566		0.646822		0.995137		0.154745		0.840843		0.641062		0.534186		0.033341		0.004777		0.001679		0.06076		0.002132		0.006886		37.093		0.994555		6.24189		50.7081		84.4922		123.967
0.007665		0.008322		0.030411		0.00083		0.016209		0.000698		0.983391		0.776029				0.37043		0.710891		0.463155		0.046673		0.001094		0.002075		0.001397		0.003907		0.000434		28.866		52.7597		0.344973		32.2522		101.1		95.7298
0.019226		0.001489		0.001489		0.001944		0.013075		0.002265		0.413152		0.686122		0.480159		0.632926		0.709299		0.417503		0.032513		0.001489		0.00168		0.018302		0.00798		0.008342		84.4816		58.7987		38.4859		75.1897		56.019		61.5375
0.007595		0.015025		0.012602		0.00915		0.008285		0.002265		0.963869		0.812564		0.718138		0.735409		0.677711		0.072724		0.018833		0.161553		0.010038		0.001395		0.003378		0.000566		15.1461		9.37067		36.1804		122.932		60.0828		11.4008
0.035185		0.002278		0.060771		0.001547		0.025155		0.002		0.981256		0.864472		0.463844		0.931872		0.788017		0.432895		0.015147		0.001225		0.000698		0.003699		0.001548		0.010416		7.44253		13.3537		39.0641		34.8528		35.0299		100.084
0.001357		0.061609		0.083955		0.009867		0.000698		0.001736		0.623029		0.726682		0.446916		0.874489		0.704852		0.560592		0.00655		0.00162		0.002397		0.002548		0.003056		0.007827		49.7481		63.618		35.2304		43.0313		64.8961		74.892
0.001752		0.506049		0.026137		0.000566		0.021887		0.012002		0.783425		0.672704		0.923179		0.714211		0.856713				0.002015		0.001357		0.024811		0.003735		0.001416		0.003114		42.5089		66.1004		12.439		117.273		36.4418		3.49036
0.017747		0.058833		0.03126		0.000566		0.007491		0.00919		0.912094		0.495909		0.466888		0.744824		0.561426		0.762671		0.002146		0.003331		0.004492		0.014041		0.00083		0.000698		29.9535		15.0511		19.1291		54.388		25.4083		79.7069
0.004698		0.25535		0.53189		0.00349		0.019611		0.020306		0.812821		0.187476		0.778097		0.785363		0.622011		0.53715		0.004313		0.009445		0.011303		0.000736		0.015186		0.000566		69.203		12.4182		25.5127		46.033		69.4868		185.146
0.003716		0.017974		0.003584		0.006887		0.003642		0.001943		0.925814		0.916413		0.943562		0.854704		0.57168		0.473911		0.000698		0.00905		0.105157		0.001529		0.000566		0.023173		25.8255		26.2888		17.4172		36.8578		62.5007		47.9798
0.020371		0.008516		0.043859		0.025792		0.002		0.001415		0.850866		0.833974		0.205747		0.821925		0.473172		0.643238		0.000961		0.001752		0.000434		0.005943		0.013096		0.011682		67.5655		23.4454		16.4299		72.6383		67.3118		45.1729
0.024906		0.011216		0.106029		0.003831		0.031057		0.002397		0.804836		0.697758		0.798165		0.671666		0.67536		0.541508		0.001093		0.00241		0.004943		0.00828		0.012837		0.000566		86.5714		45.7166		24.3255		53.9043		41.1966		69.2671
0.006601		0.001357		0.012796		0.020261		0.016164		0.002265		0.431887		0.62512		0.823231		0.684329		0.709734		0.588341		0.035257		0.003594		0.002982		0.032678		0.002792		0.007171		137.3		39.379		9.58366		63.7816		32.1283		150.06
0.002734		0.080625		0.002936		0.354532		0.00417		0.000698		0.987369		0.633882		0.811513		0.325677		0.701922		0.542723		0.000831		0.009638		0.000434		0.001132		0.008927		0.004283		6.93393		110.163		29.4294		26.741		105.761		134.777
0.066175		0.028964		0.011997		0.02002		0.000566		0.031346		0.432663		0.69976		0.654128		0.960511		0.629462		0.115714		0.002338		0.030341		0.025598		0.001397		0.001283		0.005209		50.8286		41.6154		37.9054		17.2211		61.159		50.8284
0.017555		0.002146		0.044148		0.054639		0.001415		0.001943		0.942189		0.950339				0.803441		0.71464		0.293211		0.005599		0.016079		0.049554		0.00317		0.000566		0.000698		34.8877		16.8737		0		113.783		63.5464		123.805
0.047185		0.151796		0.019298		0.002		0.013701		0.037759		0.80833				0.824123		0.724254		0.807431		0.213399		0.006471		0.015886		0.030419		0.00268		0.000831		0.000698		27.7308		0		15.9923		103.312		24.612		113.078
0.064106		0.004708		0.037932		0.008415		0.000566		0.001812		0.565062		0.930663		0.288603		0.624674		0.778625		0.301222		0.106483		0.002673		0.004868		0.132064		0.001679		0.000698		24.1533		14.6502		12.6692		63.1426		103.313		51.4792
0.107289		0.001883		0.001283		0.011284		0.011606		0.029475		0.794639		0.972896				0.706834		0.685205		0.419644		0.026585		0.002015		0.000566		0.043377		0.00168		0.001811		136.033		15.4059		0.901291		68.8103		62.2223		144.143
0.002074		0.00162		1.1398		0.002265		0.000566		0.006755				0.839167		0.951721		0.482448		0.857565		0.215175		0.015244		0.070668		0.006829		0.035438		0.024543		0.000698		9.48034		40.9163		15.9157		53.564		66.7348		43.5864
0.000698		0.004576		1.9205		0.003246		0.014598		0.003302		0.608176		0.804795		0.918823		0.830949		0.572483		0.576546		0.000698		0.001094		0.004736		0.011505		0.000698		0.005472		63.1062		70.9665		15.811		39.6841		101.438		128.416
0.012296		0.054256		0.168085		0.005926		0.005474		0.004813		0.823513		0.993064		0.796315		0.685157		0.69474				0.00083		0.002735		0.000434		0.001		0.000831		0.002584		8.14696		1.80512		22.4936		53.4592		54.1953		0
0.000962		0.00241		0.032489		0.004944		0.008606		0.021681		0.842903		0.711183		0.919019		0.705701		0.269322		0.309547		0.000831		0.003261		0.000566		0.001132		0.01381		0.002133		64.9504		41.9494		14.6032		52.1974		94.1146		87.7208
0.00417		0.003714		0.001883		0.002338		0.002471		0.000566		0.752613		0.737504		0.030469		0.627023		0.901125		0.46563		0.000566		0.01928		0.000566		0.003567		0.001225		0.010727		27.9138		38.3478		3.78282		89.3745		34.8052		115.792
0.07834		0.005691		0.130252		0.001416		0.002997		0.008812		0.818531		0.839898		0.753537		0.914205		0.952398		0.633793		0.001942		0.002541		0.005282		0.000868		0.000829		0.000566		15.9895		38.4614		47.0764		39.2021		16.0523		62.4188
0.002338		0.019683		0.001415		0.003698		0.016721		0.00717		0.870732		0.806811		0.703932		0.168658		0.787739		0.213653		0.002603		0.001093		0.009264		0.000736		0.001357		0.001415		44.4118		20.4534		21.1554		47.4889		83.1543		65.8795
0.016488		0.006743		0.008586		0.004527		0.000566		0.002661		0.739941		0.872682		0.597631		0.909208		0.753131		0.250199		0.000698		0.001357		0.003188		0.002283		0.016681		0.004888		14.6767		21.5984		29.1223		19.5838		104.22		11.8576
0.020033		0.221781		0.000566		0.000566		0.000566		0.000566		0.954756		0.652622		0.397558		0.667838		0.771811		0.329884		0.000698		0.001093		0.000434		0.003263		0.000698		0.007889		24.9255		50.141		30.6383		96.9605		81.9259		51.2693
0.028791		0.118783		0.009587		0.000566		0.006322		0.007435		0.592312		0.620135		0.216736		0.646947		0.792339		0.397185		0.009736		0.003786		0.000302		0.002019		0.001868		0.003509		71.7292		37.6005		25.7876		129.33		97.7271		108.708
0.052757		0.038728		0.002396		0.003037		0.001283		0.000698		0.948131		0.253973		0.696404		0.729345		0.841596		0.477975		0.000698		0.004576		0.015622		0.001754		0.00736		0.006322		56.2596		84.7813		53.3928		58.0038		79.9439		105.478
0.010113		0.00162		0.028179		0.005377		0.079251		0.002661		0.874386		0.823055		0.907583		0.582238		0.811179		0.363064		0.004755		0.001094		0.000434		0.000736		0.004171		0.001547		45.8234		27.8265		8.77959		61.8912		21.1328		68.189
0.000566		0.001752		0.04406		0.003678		0.007522		0.001416		0.795144		0.750695		0.823129		0.801937		0.470008		0.575698		0.004504		0.003522		0.003037		0.004903		0.081825		0.001752		58.4699		18.3593		33.3178		29.4346		38.8617		50.1759
0.000698		0.019219		0.220497		0.018346		0.000962		0.02406		0.881151		0.923491		0.793318		0.845994		0.873458		0.597969		0.00266		0.010156		0.000302		0.00485		0.000962		0.002338		7.25369		13.8639		22.7612		15.9995		69.0998		55.4405
0.00168		0.00569		0.011718		0.006769		0.001225		0.000831		0.917529		0.761905		0.951972				0.545069		0.507735		0.000698		0.001488		0.000302		0.007451		0.023621		0.000698		47.9301		51.0073		12.1232		387.219		73.5781		51.2996
0.268701		0.005366		0.012766		0.050514		0.00162		0.004359		0.844751		0.687868		0.661136				0.78787		0.403626		0.000566		0.002146		0.003469		0.004903		0.000962		0.00168		61.8944		31.0263		36.1981		0		61.4899		125.247
0.01213		0.007007		0.000962		0.069981		0.016331		0.004813		0.862156		0.482556		0.644037		0.882383		0.537477		0.652839		0.000566		0.00241		0.007221		0.001622		0.027927		0.000566		36.9973		26.3098		30.7303		15.767		139.541		60.2567
0.417863		0.01364		0.062266		0.009247		0.018888		0.005661		0.87987		0.752101		0.612189		0.873149		0.472528		0.481227		0.000566		0.014387		0.001339		0.000603		0.001225		0.002265		38.6999		28.4877		33.7573		3.61218		39.2341		126.181
0.906094		0.003919		0.00392		0.034187		0.084777		0.000566		0.850653				0.278326				0.767498		0.316466		0.001751		0.001883		0.011794		0.004943		0.010023		0.005341		38.1452		2.29998		39.5559		0		89.1577		76.6048
0.044656		0.003788		0.030007		0.000302		0.001752		0.001812		0.635056		0.789215		0.770738		0.450347		0.330352		0.748996		0.002542		0.002146		0.001151		0.001132		0.00734		0.000698		116.217		8.08677		30.2304		62.4814		34.7734		101.554
0.056068		0.00162		0.018305		0.038882		0.006148		0.00351		0.945109		0.840401		0.33248		0.469364		0.425903		0.445066		0.003068		0.004383		0.000302		0.001265		0.009953		0.000566		67.2274		8.56736		21.009		35.5204		48.6748		98.9101
0.024037		0.371848		0.023042		0.000302		0.010084		0.002982		0.779489				0.705467		0.935948		0.466843		0.359652		0.023464		0.005698		0.000302		0.002416		0.002602		0.001548		130.669		1.1109		35.3778		50.9806		80.229		35.2118
0.007189		0.436636		0.001093		0.052863		0.09097		0.003963		0.856897						0.917828		0.784661		0.663169		0.008957		0.001884		0.000302		0.020229				0.000566		49.0533		0.698683				16.3486		45.7872		77.4956
0.085075		0.003858		0.008109		0.055632		0.037792		0.001547		0.691774		0.68826						0.666923				0.000566		0.00083		0.000302		0.003826		0.000566		0.00449		90.1881		6.98284				31.957		49.8354		69.7676
0.000698		0.007867		0.01462		0.120043		0.003379		0.000831		0.87067		0.976729				0.865803		0.804645		0.511862		0.002338		0.009831		0.023039		0.001132		0.003775		0.000566		56.5072		5.93837				30.1786		59.6704		120.367
0.001151		0.002998		0.045178		0.0996		0.000698		0.006586		0.281182		0.612034				0.879969		0.306009		0.905951		0.001093		0.000566		0.002804		0.028461		0.011845		0.01436		11.7042		16.3563				28.477		32.3479		38.3021
0.013811		0.586113		0.032572		0.039931		0.011725		0.003642		0.919824		0.825337				0.95916		0.879041		0.979191		0.006338		0.000698		0.000831		0.003302		0.003524		0.001944		34.3619		17.2228				12.6784		35.7574		5.98994
0.010282		0.099277		0.030268		0.163296		0.001489		0.002396		0.578864		0.743718				0.89534		0.738855		0.400681		0.003715		0.000566		0.012201		0.032353		0.009208		0.005926		75.3935		10.4169				49.0959		46.8869		119.402
0.004283		0.045403		0.000434		0.074411		0.001094		0.051629		0.991931		0.514604				0.93132		0.402419		0.376033		0.000566		0.002075		0.004051		0.005581		0.000566		0.002132		6.92281		52.7825				14.5984		69.7707		288.987
0.01198		0.052999		0.00734		0.063316		0.121252		0.00685		0.914245		0.206323				0.829017		0.334378		0.253812		0.000566		0.009662		0.02035		0.026677		0.0217		0.009		31.4508		6.00071				48.5824		59.0231		86.4837
0.001415		0.001548		0.004812		0.093767		0.018156		0.004304		0.386824		0.662315				0.741855		0.62835		0.884897		0.000434		0.001225		0.004334		0.070066		0.001944		0.001812		37.8424		22.4278				69.1987		162.277		49.3008
0.009187		0.005342		0.013341		0.014691		0.014246		0.020323		0.792452		0.532464				0.781799		0.663792		0.830509		0.000434		0.001094		0.000566		0.039205		0.000698		0.000566		58.4583		5.98069				59.4233		80.2194		139.833
0.009279		0.005868		0.002207		0.008049		0.027816		0.005001		0.762836		0.890578				0.630224		0.533717		0.787223		0.000566		0.002804		0.001093		0.00403		0.000698		0.002265		102.322		7.63679				66.1794		165.387		44.5233
0.005942		0.020852		0.089788		0.225809		0.007171		0.048457		0.747507		0.889582				0.702158		0.794093		0.840037		0.000566		0.018429		0.00563		0.034067		0.006396		0.000566		81.7274		6.40392				143.282		54.1671		64.9999
0.007916		0.003918		0.253847		0.008793		0.045911		0.003642		0.896535		0.439251				0.944275				0.242516		0.001094		0.003392		0.009895		0.01144		0.001619		0.000698		22.5927		29.843				21.2518		183.058		125.708
0.005943		0.032167		0.020484		0.01034		0.001488		0.000566		0.865531		0.582168				0.504031		0.400815		0.842855		0.001943		0.013972		0.005718		0.003635		0.00234		0.005603		71.4716		16.1767				53.4075		98.5381		49.2545
0.034402		0.01305		0.019021		0.005151		0.009545		0.004095		0.821819		0.230008						0.635352		0.770396		0.000831		0.006946		0.000566		0.001113		0.000698		0.000566		75.181		19.9486				0		93.5474		61.0446
0.336593		0.00405		0.008109		0.003321		0.002397		0.002397		0.807674		0.916396				0.501317		0.961014		0.871816		0.000566		0.001094		0.060043		0.001886		0.007152		0.002529		41.6363		41.7437				148.799		17.3038		54.2156
0.239572		0.006742		0.017962		0.014663		0.018757		0.002265		0.956634		0.908452				0.466103		0.186461		0.469979		0.00234		0.000962		0.00168		0.00871		0.003246		0.003245		16.8136		5.41545				43.5236		7.40428		97.5783
0.055628		0.00162		0.042177		0.005924		0.02053		0.005076		0.529704		0.592531				0.87145		0.722628		0.620326		0.026845		0.004445		0.018302		0.003372		0.007057		0.008416		150.256		59.6025				62.4725		15.2587		151.764
0.000302		0.004708		0.137868		0.054702		0.0645		0.007888		0.634217		0.429725				0.874245		0.752044		0.807151		0.000434		0.010094		0.000434		0.003766		0.000698		0.002		108.87		77.6981				9.17695		98.8306		61.0013
0.000754		0.55833		0.16542		0.010414		0.050945		0.011944		0.76051		0.842422				0.048714		0.855966		0.663808		0.000301		0.029799		0.000566		0.025422		0.000302		0.000566		50.8298		18.8539				27.2139		43.5215		75.3411
0.024845		0.179276		0.037261		0.000566		0.019299		0.00685		0.917589		0.76752				0.912272		0.651894		0.462705		0.000754		0.00083		0.000566		0.003108		0.001151		0.00083		22.9826		9.37261				22.1613		126.033		84.9233
0.000698		0.020311		0.449189		0.001868		0.030723		0.01332		0.883704		0.934561				0.724789		0.764501		0.252489		0.006677		0.008841		0.002265		0.003239		0.030338		0.011165		35.4562		4.34223				26.6699		51.0603		217.49
0.008094		0.232145		0.024884		0.044826		0.04656		0.009091		0.917767		0.643914				0.827418		0.739305		0.687015		0.000566		0.01068		0.001415		0.007451		0.003246		0.004886		48.7675		16.5383				17.711		88.314		138.566
0.006609		0.002207		0.046379		0.08981		0.092525		0.098518		0.920509		0.632095						0.513994		0.849604		0.000566		0.000962		0.006716		0.026123		0.009643		0.016606		20.5337		11.2141				0		111.738		39.8343
0.003453		0.012657		0.072843		0.012979		0.008586		0.001548		0.850217		0.891209				0.915635		0.700044		0.738755		0.004696		0.004576		0.013758		0.010814		0.00317		0.116001		145.49		9.05739				27.6639		119.512		122.915
0.01		0.042016		0.000831		0.00234		0.000566		0.004284		0.734695						0.879621		0.594549		0.633321		0.000961		0.00162		0.000434		0.089136		0.000566		0.00083		57.4974		0				33.3633		112.541		149.433
0.012896		0.008313		0.009473		0.01328		0.002982		0.000434				0.905609				0.80879		0.706466		0.510775		0.057634		0.009831		0.001812		0.01173		0.000698		0.001151		6.51582		11.6698				90.7078		58.1494		130.37
0.000831		0.002865		0.150792		0.003187		0.022093		0.007674		0.928439		0.712781				0.673995		0.796171		0.603894		0.023239		0.012394		0.005943		0.024057		0.005056		0.024778		41.2198		28.7309				79.9054		46.3567		56.7164
0.24924		0.005427		0.009545		0.066449		0.00736		0.017566		0.973036		0.958583				0.823144		0.854387		0.887164		0.002602		0.00241		0.00745		0.026132		0.002265		0.003413		5.77395		7.98397				16.6545		55.3371		52.2247
0.047202		0.002015		0.004699		0.003114		0.000566		0.04531		0.67941		0.285115				0.724628		0.742337		0.594207		0.04475		0.001358		0.032112		0.002151		0.001415		0.009261		254.954		33.0526				46.1993		75.3912		114.023
0.040418		0.001225		0.043354		0.005924		0.021345		0.000698		0.874468		0.983003				0.609927		0.666804		0.456458		0.001094		0.004182		0.000302		0.016683		0.000302		0.000566		32.2778		3.12158				33.5455		76.8352		184.282
0.003522		0.001619		0.097286		0.005265		0.026174		0.007451		0.52363		0.938574				0.728632		0.983694		0.251051		0.003856		0.001093		0.001548		0.03549		0.001094		0.000434		13.7104		1.56399				49.5666		13.3831		92.6329
0.186627		0.031307		0.000831		0.019948		0.002338		0.031431		0.991279						0.716556		0.918722				0.005032		0.001094		0.00317		0.001528		0.000831		0.000302		7.83674		0				158.368		22.8715		28.451
0.004696		0.014692		0.001094		0.022989		0.037989		0.000566		0.821151		0.99347				0.943071		0.570035		0.43218		0.004314		0.001357		0.001548		0.024474		0.000434		0.000434		58.3054		0.688152				31.9667		61.3611		105.476
0.642817		0.005691		0.000831		0.002146		0.006776		0.005018		0.901242		0.96562				0.826421		0.812061		0.872313		0.00083		0.001752		0.130485		0.001622		0.000566		0.002132		16.6061		5.25359				181.154		65.2605		52.2009
0.01874		0.002734		0.001094		0.320244		0.000566		0.120212		0.825253		0.924721				0.799952		0.423801		0.39207		0.002997		0.001488		0.005041		0.000736		0.000566		0.010541		39.1661		3.26264				94.8962		92.8388		181.931
0.001225		0.015612		0.002075		0.137381		0.004171				0.852153						0.907537		0.449272		0.435716		0.000831		0.002278		0.041666		0.015642		0.012341		0.000698		58.9873		0.294608				70.3406		103.459		108.687
0.006217		0.019009		0.029543		0.097541		0.033169		0.001356		0.864517						0.888279		0.526501				0.001547		0.001356		0.033991		0.001622		0.203532		0.004709		37.3297		1.10893				66.2815		59.0952		0
0.010085		0.009365		0.000962		0.004959		0.001944		0.009111		0.816072						0.8905		0.698593		0.802256		0.003391		0.001225		0.000698		0.002283		0.022435		0.006995		40.0008		0				60.0992		98.0632		57.8455
0.000961		0.01699		0.193002		0.061545		0.004038		0.031273		0.990867						0.805496		0.691216		0.448459		0.00326		0.002015		0.011203		0.003699		0.004828		0.002541		3.25676		0				114.136		77.4515		99.103
0.002733				0.22293		0.010945		0.041195		0.004359		0.837208		0.989346				0.922683		0.8167		0.37156		0.002603		0.002146		0.001283		0.005604		0.021308		0.000962		8.28115		3.07504				43.5987		84.5515		42.5688
0.015863		0.014824		0.119522		0.008019		0.002982		0.000566		0.795772						0.91084		0.343634		0.410649		0.001226		0.00162		0.000566		0.004188		0.032663		0.006831		20.5309		0				43.4649		53.9659		181.94
0.007655		0.150577		0.013998		0.000434		0.001415		0.016152		0.795834		0.783563				0.740931		0.773235		0.528681		0.001356		0.004314		0.002265		0.006765		0.001151		0.000566		29.6433		10.6159				79.6474		47.4527		126.162
0.358272		0.004314		0.006661		0.000434		0.022138		0.007281		0.743012		0.997496				0.843085		0.795412		0.544365		0.015136		0.087075		0.000434		0.000603		0.000566		0.008077		35.3233		2.33819				8.4468		61.2732		96.5357
0.000698		0.007666		0.024753		0.001339		0.001944		0.000434		0.281029						0.796152		0.775942		0.433619		0.006997		0.003594		0.000566		0.000603		0.000566		0.002905		26.2942		0.349746				86.9796		54.5349		99.5601
0.003321		0.015087		0.012433		0.001019		0.013436		0.005996		0.814198		0.900314				0.841677		0.305853		0.489026		0.001094		0.009182		0.001019		0.009918		0.000961		0.022038		18.7107		8.6951				98.6728		64.4437		73.252
0.003979		0.001357		0.002662		0.006811		0.012095		0.006261				0.593021				0.955836		0.594953		0.350017		0.000698		0.005698		0.000434		0.000868		0.00883		0.000302		0		9.12119				25.0531		79.6635		148.355
0.015317		0.031781		0.005678		0.000698		0.004096		0.023753		0.922152		0.986798				0.92306		0.886623		0.844016		0.000698		0.002936		0.000434		0.003037		0.000566		0.006978		47.6112		1.58192				39.8345		20.8592		33.7099
0.003717		0.002541		0.006075		0.000302		0.029844		0.018718		0.597782		0.56075				0.895874		0.843215		0.229134		0.000961		0.018518		0.000434		0.003567		0.000698		0.000566		18.5107		22.9085				29.749		50.5755		150.073
0.014203		0.025667		0.006397		0.000302		0.053503		0.001151		0.785401		0.245409				0.827804		0.603811		0.821405		0.000698		0.034094		0.002376		0.025549		0.009839		0.000566		44.5468		9.89253				70.5994		121.941		87.713
0.028237		0.095239		0.005943		0.011997		0.044055		0.016049		0.790277		0.563542				0.823803		0.666758		0.471817		0.010265		0.012928		0.000886		0.004096		0.008918		0.002905		17.6957		13.619				57.6511		89.4751		105.589
0.000962		0.012008		0.011771		0.008829		0.040094		0.000302		0.44123						0.849921		0.784243		0.159774		0.000962		0.010428		0.001736		0.001397		0.001073		0.000302		37.8711		160.412				21.8082		55.0764		160.041
0.00083		0.024174		0.002397		0.000302		0.003261		0.018478		0.831716		0.937224				0.841674		0.664257		0.67495		0.002207		0.144274		0.002056		0.003302		0.002075		0.001339		13.054		5.11896				47.981		104.585		216.814
0.002793		0.024894		0.021733		0.002056		0.002734		0.000302		0.979686						0.927124		0.65303		0.685259		0.001094		0.002279		0.000886		0.001265		0.005103		0.000302		22.1064		15.6612				35.2089		86.7143		78.2715
0.004828		0.118795		0.054984		0.006393		0.004445		0.000302		0.858091		0.689886				0.853534		0.594016		0.22145		0.015051		0.060324		0.004318		0.007057		0.001225		0.002696		11.421		11.6517				43.3609		79.6023		132.472
0.087774		0.111821		0.012827		0.003866		0.006995		0.002453				0.920345				0.906292		0.517657		0.675339		0.00083		0.057076		0.000302		0.005378		0.018031		0.000302		6.20051		9.24975				33.6477		115.946		146.412
0.00417		0.091208		0.190317		0.000566		0.003919		0.008962		0.779165		0.723228				0.797581		0.784738		0.592343		0.000698		0.0332		0.001151		0.003963		0.00234		0.000566		18.3886		42.9275				75.58		62.7687		56.9824
0.007826		0.076248		0.000698		0.003225		0.159761		0.000699		0.848005		0.713462				0.953516		0.351655		0.267231		0.009544		0.027857		0.002132		0.001264		0.002147		0.009982		33.8435		38.7631				26.8362		93.3759		76.7912
0.021062		0.076918		0.011716		0.000754		0.029487		0.001812		0.953491		0.751698				0.73957		0.334523		0.458843		0.00083		0.000962		0.005961		0.005776		0.013147		0.000434		14.8095		14.7661				60.6308		131.683		68.8238
0.0242		0.011156		0.100368		0.001659		0.003594		0.001548		0.565833		0.788291				0.717322		0.526884		0.280962		0.000961		0.026114		0.000151		0.003831		0.015078		0.005076		63.9161		16.2516				84.7342		66.7678		133.117
0.00332		0.092731		0.00234		0.003225		0.002925		0.000566		0.597498		0.717074				0.963771		0.800847				0.049617		0.001752		0.004903		0.023379		0.015665		0.006964		22.7496		279.199				25.9654		90.563		0
0.009866		0.008394		0.010734		0.000434		0.000962		0.010454		0.741245		0.405628				0.928138		0.788147		0.483839		0.008994		0.001225		0.000886		0.012283		0.001226		0.009588		40.5541		44.8394				24.1488		90.9924		67.2444
0.013015		0.019042		0.007454		0.008927		0.001752		0.053011				0.714821				0.88474		0.606151		0.214861		0.023311		0.001883		0.000302		0.004753		0.001225		0.000698		0		166.915				43.178		67.0263		90.5795
0.002076		0.058823		0.003452		0.010776		0.00083		0.000566		0.864608		0.666759				0.849578		0.417011		0.342883		0.00083		0.005893		0.005112		0.007945		0.000962		0.000566		21.7376		24.2904				36.7287		133.806		64.8406
0.009489		0.026191		0.032617		0.003302		0.115759		0.014184		0.948901		0.943587				0.749536		0.56077		0.562379		0.001225		0.001883		0.000566		0.003207		0.006304		0.033587		12.9664		3.42733				32.8704		129.859		106.644
0.034531		0.005559		0.136885		0.001019		0.021709		0.000698		0.784913						0.952913		0.592784		0.316844		0.002074		0.007008		0.000831		0.010907		0.014041		0.004841		20.6702		0.662643				16.5968		89.3385		120.699
0.055116		0.021		0.025397		0.01019		0.018497		0.073491		0.390909		0.860782				0.691477		0.640997		0.098421		0.021994		0.001357		0.000434		0.001		0.007056		0.009401		57.9083		14.1374				290.496		68.4553		49.4288
0.00083		0.122285		0.015758		0.002866		0.033745		0.010039		0.885764		0.409618				0.664783		0.534139		0.32088		0.000698		0.006876		0.002133		0.047971		0.042067		0.002397		13.8871		41.2589				101.023		236.959		82.0768
0.00732		0.0296		0.161031		0.083775		0.116548		0.000698		0.291981						0.95744		0.249187		0.537316		0.003583		0.002998		0.001751		0.021491		0.013084		0.004228		43.0739		0.707769				18.1182		21.7611		118.558
0.000831		0.009763		0.083268		0.036209		0.009038		0.000566		0.969194		0.996594				0.915524		0.410785		0.28553		0.001225		0.007464		0.021656		0.112614		0.012943		0.005341		15.0409		0.927934				95.6239		46.5372		61.1471
0.001094		0.004182		0.002981		0.001415		0.016828		0.003831		0.318137						0.923054		0.48643		0.355713		0.002075		0.000566		0.00575		0.001		0.02168		0.00317		24.8293		0.431801				51.4886		32.8689		182.35
0.027778		0.237377		0.014624		0.000566		0.000302		0.002508		0.261817		0.669371				0.549839		0.369294		0.595564		0.017485		0.001094		0.001415		0.001132		0.00562		0.000302		11.9867		16.8024				100.325		71.3987		278.932
0.015448		0.164193		0.004038		0.004548		0.000302		0.011635		0.564955		0.996203				0.993041		0.791807		0.556809		0.000962		0.007137		0.02763		0.001132		0.000754		0.002112		79.0516		2.37828				5.16118		28.9141		179.725
0.001884		0.049564		0.007509		0.107337		0.006469		0.000302		0.616316		0.355205				0.360949		0.377472		0.968173		0.002734		0.001489		0.000566		0.010115		0.000754		0.000754		28.1553		2.37962				124.76		112.34		23.7411
0.007067		1.53566		0.000698		0.011858		0.000434		0.002508		0.792125		0.969368				0.596632		0.675084		0.611103		0.001225		0.001094		0.004151		0.000736		0.000434		0.002696		29.4174		4.58311				70.9487		188.911		80.9021
0.015594		0.211809		0.036061		0.001489		0.001019		0.009164		0.968739		0.947656				0.810356		0.637744		0.590958		0.002207		0.001489		0.035573		0.007377		0.000434		0.008468		23.6762		1.44509				131.774		110.861		186.116
0.01855		0.00162		0.055574		0.060923		0.063577		0.010069		0.568354		0.955825				0.777512		0.507755		0.389752		0.019389		0.00162		0.000962		0.002641		0.00736		0.000754		54.7621		5.4668				59.7928		123.567		85.4927
0.013957		0.050237		0.269746		0.015018		0.024749		0.004054		0.666266		0.827786				0.601557		0.465482		0.344389		0.009162		0.024868		0.003262		0.005565		0.019628		0.012881		35.7759		8.98972				41.6399		127.168		138.728
0.025461		0.004769		0.015171		0.012077		0.000962		0.002056		0.644733		0.547922				0.762411		0.781822		0.40876		0.005164		0.009893		0.025472		0.001754		0.00162		0.001019		28.5427		64.5456				95.2947		146.97		100.562
0.021541		0.000831		0.004736		0.129051		0.002804		0.009226		0.53447		0.860995				0.689676		0.753476		0.651362		0.009559		0.001225		0.063951		0.000603		0.007795		0.000302		20.8599		6.75164				89.5297		71.9125		70.9573
0.001547		0.342998		0.001415		0.647149		0.022783		0.01137		0.264992		0.336007				0.977772		0.637259		0.106157		0.002924		0.001621		0.032058		0.001754		0.004515		0.000302		17.1639		25.5585				13.1442		83.5023		105.16
0.006862		0.001095		0.000962		0.007186		0.017086		0.000754		0.798951		0.856118				0.914841		0.677776		0.497734		0.03813		0.007857		0.001358		0.068138		0.000698		0.000302		15.8447		23.6428				37.9357		137.733		189.91
0.004038		0.016393		0.01848		0.00083		0.014358		0.003017		0.705946		0.972992				0.681342		0.743862		0.308968		0.010426		0.001489		0.030078		0.000603		0.008767		0.002188		57.9293		8.29533				42.6647		30.0818		66.1254
0.00083		0.076739		0.029587		0.039353		0.001489		0.002264		0.929127		0.373849				0.904607		0.655578		0.566412		0.021781		0.003655		0.003452		0.000736		0.006864		0.000566		15.9294		26.8312				40.8635		127.276		91.6868
0.009676		0.001094		0.325635		0.001471		0.064812		0.001679		0.775978		0.753903				0.981776		0.618821		0.377459		0.030839		0.001094		0.00241		0.003567		0.001225		0.002132		20.0875		15.7398				8.45498		71.2836		28.368
0.005223		0.022377		0.011794		0.152222		0.01038		0.001868		0.528927		0.939477				0.988508		0.483746		0.392671		0.000698		0.007989		0.000434		0.008962		0.001548		0.006831		60.4534		7.91255				6.16392		8.20128		83.4026
0.000698		0.161102		0.011535		0.139741		0.028945		0.005208		0.820261		0.987573				0.973404		0.298986		0.43969		0.001752		0.022367		0.001488		0.000868		0.011321		0.001415		12.6005		0.666625				7.0683		54.9661		90.0759
0.007126		0.103183		0.2724		0.001092		0.000566		0.000831		0.818081		0.393904				0.977235		0.810903		0.315642		0.000698		0.002015		0.000566		0.001132		0.000566		0.000566		34.5037		21.6115				14.1942		60.0849		110.931
0.000302		0.016988		0.002936		0.011827		0.000302		0.000566		0.776422		0.910244						0.849914		0.176642		0.002077		0.002146		0.00083		0.000603		0.000566		0.000566		26.5346		4.10237				1.21337		49.8015		72.4243
0.000434		0.123796		0.002277		0.07149		0.010833		0.000566				0.863072				0.981211		0.59422		0.711375		0.002206		0.005955		0.000547		0.001887		0.006643		0.006831		122.366		72.4914				2.61268		55.0365		81.9709
0.000754		0.00392		0.008148		0.063149		0.014133		0.000434				0.331283				0.995309		0.711365		0.2188		0.002793		0.001621		0.001867		0.002905		0.005265		0.003378		82.3494		9.50153				2.50666		80.5983		123.188
0.137304		0.013569		0.879991		0.001225		0.000434		0.004019		0.945823		0.91016				0.978611		0.454478		0.28659		0.000962		0.004182		0.003658		0.002416		0.000434		0.003038		12.5683		7.32191				8.98783		66.4493		72.6825
0.042008		0.015869		0.091717		0.03533		0.004284		0.006114		0.752905						0.984219		0.840934		0.374662		0.003207		0.000962		0.001357		0.002019		0.001283		0.003699		21.0746		0				4.42446		22.8512		51.3852
0.001356		0.030257		0.053894		0.002805		0.005265		0.003302		0.920211		0.892919				0.998696		0.259859		0.654728		0.001923		0.001225		0.002672		0.005961		0.00285		0.003622		16.3728		30.8578				0.575713		61.3035		41.3267
0.066134		0.095121		0.289102		0.060056		0.619175		0.010207		0.571227		0.550987				0.996291		0.57272		0.249595		0.001206		0.134904		0.010691		0.002019		0.000566		0.001151		25.0664		6.59543				0.707993		93.5985		101.99
0.001357		0.00326		0.020744		0.00333		0.050814		0.003246		0.85252		0.968288				0.994474		0.475957		0.51548		0.000434		0.002146		0.001357		0.002283		0.001679		0.002265		34.8195		4.86476				3.25332		84.1092		167
0.000962		0.010157		0.176712		0.016929		0.05485		0.00468		0.776896		0.73087				0.990151		0.860522		0.580766		0.174387				0.001883		0.001		0.009437		0.009056		48.604		13.9904				0.958557		103.684		80.7155
0.00083		0.023227		0.368709		0.265383		0.013265		0.062677		0.532597		0.449496						0.790928		0.429984				0.000434		0.02529		0.001132		0.000566		0.017304		38.1114		39.3468				3.01738		65.1055		102.576
0.005942		0.436732		0.106346		0.090847		0.000698		0.001094		0.196237		0.090612				0.998403		0.717183		0.226605		0.003989		0.004724		0.000698		0.006622		0.002075		0.001225		27.9112		3.64965				0.681121		103.203		66.4486
0.011415		0.004769		0.05079		0.001752		0.003642		0.041332		0.957569		0.552924				0.813998		0.682771		0.724504		0.014091		0.001094		0.001357		0.004982		0.058415		0.001488		11.0326		6.3629				32.2564		70.0496		137.322
0.02724		1.74051		0.01227		0.002936		0.011522		0.014638		0.807619						0.983151		0.426264		0.434593		0.033903		0.008996		0.011613		0.003434		0.004434		0.047184		17.6501		23.7098				6.70947		76.5269		128.784
0.00266		0.0875		0.277285		0.000962		0.004819		0.006602		0.536205		0.932258				0.991932		0.864826		0.671801		0.000961		0.000961		0.002936		0.007191		0.00313		0.000434		30.0877		1.8412				1.98035		35.0921		113.742
0.040872		0.678047		0.017725		0.048219		0.011209		0.004527		0.772294		0.741474						0.161096		0.310695		0.006863		0.000831		0.029868		0.001132		0.01002		0.000886		42.0757		16.1803				0		136.618		108.955
0.053961		0.03014		0.018252		0.031402		0.003942		0.019787		0.826004		0.331913				0.990797		0.396318		0.712364		0.000962		0.009752		0.002279		0.004847		0.001151		0.000434		89.448		11.9134				5.66377		120.718		58.1209
0.047269		0.013122		0.009051		0.001884		0.000566		0.026184		0.937469		0.151795				0.995731		0.642309		0.818763		0.030697		0.001945		0.008252		0.001132		0.001151		0.000566		16.5841		4.48454				1.09962		109.162		57.2253
0.000434		0.02195		0.02107		0.049004		0.018018		0.001791		0.673119		0.805521				0.99305		0.663718		0.605083		0.035169		0.002734		0.001357		0.014057		0.000698		0.004075		25.3569		20.5327				2.29703		66.8041		101.904
0.003963		0.016452		0.523629		0.020031		0.000566		0.012435		0.923018		0.601733				0.995788		0.642328		0.212042		0.002529		0.005165		0.092205		0.00149		0.003831		0.000698		13.327		24.6994				1.00347		97.1954		86.9114
0.130789		0.021174		0.128675		0.012331		0.03578		0.000566		0.108777						0.978294		0.530688		0.675119		0.001225		0.000566		0.005962		0.002905		0.000566		0.001415		23.5821		0				8.46262		173.916		66.0643
0.00168		0.026207		0.021843		0.013964		0.008945		0.008847		0.949373		0.10495				0.973796		0.410106		0.656727		0.007434		0.001883		0.000698		0.001132		0.016324		0.000434		9.14216		6.49094				10.26		72.5092		105.91
0.006924		0.024714		0.581271		0.003114		0.018191		0.007736		0.939914		0.339329				0.97473		0.355542		0.848155		0.001547		0.015138		0.000434		0.002019		0.027742		0.01215		10.3595		14.9468				3.40794		103.132		64.984
0.019253		0.075417		0.063701		0.000434		0.002529		0.000886		0.195463		0.99236				0.908968		0.631128		0.367697		0.000566		0.002208		0.009505		0.00149		0.000566		0.002112		33.5285		3.55945				79.1499		69.77		87.7528
0.014974		0.02157		0.019815		0.000434		0.01055		0.008279		0.583915						0.9718		0.889115		0.734285		0.003246		0.001357		0.000302		0.005922		0.044681		0.001471		58.441		0				21.0823		89.7438		85.972
0.411233		0.007845		0.002146		0.000302		0.102645		0.002829		0.499883		0.278003				0.990473		0.759463		0.597916		0.000698		0.010349		0.000302		0.003752		0.010095		0.007639		43.9603		25.5598				4.71981		45.8474		57.0346
0.006814		0.161409		0.011148		0.000434		0.001283		0.019181		0.878735		0.629102				0.991742		0.212066		0.909946		0.00083		0.001225		0.025472		0.014679		0.000566		0.002773		30.1276		12.9984				3.97442		69.264		38.4857
0.076045		0.030835		0.032433		0.004018		0.022717		0.006908		0.334596		0.448745				0.950026		0.495985		0.95637		0.00083		0.001548		0.000302		0.01068		0.001019		0.001415		68.1751		9.49919				39.7537		269.411		25.5657
0.056083		0.114453		0.033422		0.000302		0.040774		0.019564		0.467689		0.904565				0.967245		0.581501		0.574269		0.005941		0.03249		0.02451		0.008924		0.001151		0.005981		20.5549		17.5424				11.0884		158.098		78.3186
0.007391		0.046107		0.061998		0.00413		0.008168		0.009282		0.52173		0.917502				0.993463		0.939725		0.528336		0.007621		0.001488		0.000302		0.002283		0.000302		0.00232		17.2974		2.12735				4.19233		22.6121		122.073
0.001094		0.012972		0.124539		0.020206		0.010298		0.004945		0.715101		0.430263						0.832365		0.587953		0.001093		0.001752		0.002133		0.030419		0.004318		0.000566		41.4255		19.362				1.21314		52.1113		27.3105
0.000962		0.004506		0.003787		0.049101		0.015123		0.011172		0.270525		0.828298				0.986925		0.498638		0.676991		0.006865		0.021395		0.016683		0.001		0.00317		0.000434		33.4124		20.5943				5.15724		100.52		17.8199
0.003716		0.011655		0.03407		0.009643		0.016828		0.004492		0.893789		0.391925						0.7288		0.280419		0.004373		0.010753		0.035377		0.00268		0.000302		0.003246		14.9254		4.54101				1.27135		66.3289		87.5211
0.002792		0.039149		0.027832		0.000434		0.001151		0.002849		0.932575		0.59027						0.66612		0.713553		0.010294		0.00405		0.000566		0.004585		0.002641		0.007736		35.3932		19.8511				1.35109		65.1256		121.468
0.000829		0.001488		0.064364		0.006246		0.019852		0.031258		0.614648		0.995804				0.966788		0.718879		0.789529		0.000698		0.001094		0.001812		0.009399		0.000566		0.000566		57.8585		1.34201				6.82518		39.0579		78.9879
0.007855		0.194535		0.03578		0.015302		0.000566		0.00436		0.940547		0.944873						0.671011		0.855767		0.001225		0.007137		0.024625		0.003076		0.000963		0.012094		10.1303		11.2398				1.23389		123.578		43.0132
0.040019		0.045626		0.008121		0.003943		0.009283		0.000434		0.638191		0.95386				0.991765		0.941363		0.477283		0.027325		0.003594		0.001924		0.006926		0.000698		0.002132		12.5307		13.1732				6.70237		9.82711		102.563
0.668965		0.051213		0.162599		0.001924		0.005489		0.007905		0.750131		0.933269				0.783346		0.477591		0.495953		0.000831		0.00484		0.000302		0.016209		0.003775		0.001225		23.4441		24.4518				92.2444		55.5319		89.772
0.282833		0.082554		0.025006		0.009679		0.022537		0.006999		0.849614		0.840731				0.904537		0.612244		0.813477		0.041678		0.001357		0.001151		0.019868		0.011319		0.001094		30.9951		27.4717				44.9511		117.373		39.0277
0.008725		0.004446		0.00162		0.008126		0.000962		0.000566		0.831333		0.944577				0.762174		0.559358		0.965263		0.000962		0.001488		0.015208		0.012979		0.001358		0.011711		28.7729		5.13964				126.988		87.8123		17.0171
0.115808		0.002277		0.033876		0.000302		0.024754		0.002673		0.923606		0.951987				0.86994		0.742241		0.292411		0.002601		0.002146		0.001471		0.001792		0.002396		0.000962		19.9119		19.2246				43.4742		72.893		69.1866
0.00727		0.00083		0.014497		0.071263		0.152353		0.005032		0.603959		0.944681				0.905346		0.915154		0.574415		0.012899		0.000962		0.000302		0.014002		0.008455		0.000698		53.3785		13.8593				62.5949		42.0159		137.059
0.031602		0.001358		0.048991		0.000566		0.059689		0.010539		0.380048		0.876279				0.898276		0.371713		0.632842		0.001488		0.003108		0.000434		0.002548		0.001093		0.006145		11.4516		31.6146				54.0422		90.4512		81.8403
0.09249		0.002147		0.00819		0.004868		0.026817		0.021254		0.622667		0.864928				0.741421		0.51436		0.244862		0.003787		0.008578		0.001151		0.001396		0.000302		0.000962		117.963		22.2872				45.1883		93.3672		120.92
0.001283		0.031446		0.002015		0.000434		0.009936		0.109459		0.813684		0.931061				0.779535		0.696273		0.087334		0.053691		0.001225		0.000566		0.019905		0.001471		0.001736		32.6957		18.3578				96.928		84.2658		61.7047
0.000698		0.021201		0.02363		0.001415		0.007298		0.01026		0.744236		0.773928				0.956906		0.876062		0.60753		0.005173		0.00405		0.003434		0.002812		0.004527		0.001019		49.3963		37.4701				40.202		46.0274		112.233
0.001225		0.019562		0.008857		0.001283		0.036244		0.004736		0.911086		0.867319				0.857718		0.906271		0.297261		0.007603		0.000962		0.000566		0.028174		0.006205		0.000566		15.4079		36.6332				91.9619		43.492		61.2779
0.00496		0.062778		0.082866		0.018074		0.008676		0.002982		0.840113		0.898814				0.799388		0.299744		0.314578		0.024089		0.012514		0.00617		0.00571		0.001151		0.003754		13.8238		18.459				92.4291		50.1211		45.917
0.004828		0.088532		0.004038		0.000434		0.000302		0.023239		0.507268		0.855779				0.684661		0.360677		0.86266		0.003594		0.0049		0.000434		0.003037		0.005678		0.002397		15.9235		31.594				21.5399		73.9261		13.2634
0.049285		0.027499		0.052756		0.000434		0.012449		0.000302		0.576199		0.887297				0.739633		0.809685		0.514873				0.00083		0.001019		0.002416		0.000566		0.000302		20.6512		34.2073				176.933		54.3618		128.088
0.011713		0.075976		0.00345		0.004472		0.034119		0.001151		0.930754		0.983586				0.917928		0.835008		0.634952		0.000962		0.001094		0.001151		0.003206		0.003321		0.035156		14.8098		10.1632				29.3504		57.0863		110.919
0.010791		0.033356		0.00162		0.264854		0.003246		0.013522		0.627476		0.635875				0.817901		0.906718		0.265067		0.002602		0.001095		0.000302		0.006265		0.003057		0.006184		36.4253		32.2792				89.9772		55.7754		100.937
0.012433		0.026261		0.285237		0.026185		0.00083		0.001659		0.997501		0.343265				0.771329				0.156355		0.001415		0.011858		0.00635		0.004228		0.002339		0.000754		1.81488		61.2389				90.4373		46.2691		22.0312
0.186736		0.00083		0.004909		0.150206		0.004506		0.009352		0.989999		0.964519						0.788904		0.48686		0.000698		0.00798		0.001883		0.003434		0.000962		0.001207		1.51303		6.35579				51.4521		47.9116		92.7362
0.037187		0.022811		0.031618		0.004374		0.003129		0.03481				0.615485								0.795603		0.002661		0.001093		0.000302		0.009235		0.037916		0.000302		0.65105		77.9619				51.8301		0		43.7843
0.019717		0.002866		0.037004		0.000886		0.003057		0.000302		0.995991		0.959846						0.482497				0.00483		0.018518		0.000302		0.001		0.030018		0.003149		1.09084		12.5549				6.19143		66.5054		0
0.000698		0.002339		0.097215		0.088286		0.022597		0.001924		0.865963		0.828583						0.921952		0.533113		0.009016		0.001944		0.001339		0.002773		0.01911		0.000302		14.7796		23.04				12.0243		40.6262		130.085
0.000566		0.006085		0.078644		0.034399		0.070604		0.079732		0.95864		0.564663						0.498845		0.14144		0.021746		0.00491		0.000302		0.001132		0.001489		0.024248		13.541		20.2654				28.0439		80.3323		31.6661
0.00083		0.050184		0.057253		0.000302		0.016572		0.000566		0.970762		0.934435				0.932223		0.791726		0.556621		0.012751		0.003262		0.000302		0.000868		0.001225		0.007832		6.89438		7.74043				36.2958		41.711		33.9986
0.000566		0.018613		0.037446		0.000302		0.019809		0.003511				0.692052				0.978443		0.341163		0.204119		0.000566		0.001752		0.009164		0.004453		0.012693		0.006486		1.20738		41.2951				17.4485		61.5321		102.689
0.069729		0.002207		0.009533		0.015011		0.108093		0.004095		0.891416		0.621211				0.983822		0.737095		0.717154		0.000566		0.004769		0.000434		0.023957		0.000831		0.007075		14.0972		30.285				9.75448		154.198		77.8428
0.200365		0.007655		0.00491		0.000887		0.01634		0.007187		0.924078		0.839596				0.9942		0.426201		0.296739		0.001357		0.001489		0.001151		0.001924		0.008228		0.000434		34.0592		29.514				7.49726		78.3729		108.611
0.909498		0.000962		0.030939		0.020768		0.010851		0.006282				0.800755				0.895913		0.502292		0.135827		0.001941		0.003655		0.000434		0.036533		0.000566		0.000434		0.396628		30.953				77.4994		84.0422		58.7525
0.002338		0.002982		0.101838		0.003754		0.031326		0.001415		0.941677		0.593742				0.96784		0.715876		0.342415		0.000962		0.008786		0.002188		0.008246		0.002982		0.027119		5.49596		98.7951				16.0913		80.1193		86.528
0.050981		0.065247		0.03013		0.002717		0.013757		0.074011		0.967446		0.936771				0.777079		0.703579		0.247953		0.000566		0.010235		0.003567		0.002019		0.000434		0.000962		19.8749		7.84256				39.316		37.9586		84.4158
0.008105		0.00484		0.010366		0.006435		0.026453		0.035944		0.985261		0.974449				0.950845		0.59419		0.826186		0.00266		0.007603		0.026097		0.003924		0.000302		0.001151		2.04915		10.0899				38.9614		37.0916		63.1315
0.005943		0.009498		0.128435		0.00285		0.005265		0.019764				0.939069				0.808413		0.732851		0.065629		0.001811		0.023052		0.000566		0.000603		0.018794		0.002541		0.890176		10.0391				122.162		84.1211		43.7644
0.002601		0.008578		0.003463		0.001547		0.000434		0.007015		0.965377		0.515562				0.954834		0.399759		0.909356		0.000434		0.004777		0.004095		0.00956		0.003114		0.029651		13.3755		39.229				10.7498		82.4932		44.5878
0.004171		0.035603		0.039899		0.000566		0.009644		0.002265				0.603899				0.843657		0.570935		0.721832		0.012908		0.000962		0.000831		0.002866		0.001415		0.044172		1.05718		65.8554				56.7371		80.5861		56.2795
0.107212		0.043916		0.065146		0.002132		0.000302		0.000566		0.872794						0.68716		0.579919		0.676202		0.000961		0.001094		0.004019		0.002112		0.000566		0.000566		33.2494		0				70.7483		54.8685		96.8106
0.005486		0.026622		0.060274		0.000831		0.008225		0.002849		0.801776		0.709634				0.972064		0.948274		0.580956		0.003715		0.00083		0.000566		0.036814		0.009456		0.000566		44.3715		63.9767				22.5976		16.8846		23.2583
		0.031395		0.024954		0.000566		0.000566		0.009135		0.978911		0.610748				0.901967		0.61528		0.520974		0.006264		0.000566		0.001094		0.002019		0.000566		0.009566		9.77204		48.3485				23.4286		85.9616		89.8358
0.003906		0.002146		0.719464		0.000434		0.003963		0.001944		0.970681		0.768837						0.530445		0.538247		0.001679		0.000566		0.006774		0.002017		0.001225		0.003831		3.67692		33.6655				169.281		86.9225		94.9463
0.000566		0.026673		0.000962		0.001736		0.005811		0.002453		0.985888		0.268509				0.381337		0.751534		0.402923		0.013544		0.010074		0.000566		0.003263		0.033145		0.000698		7.16111		42.5768				101.225		71.6349		13.8538
0.000566		0.037123		0.243179		0.002849		0.006072		0.005		0.946111		0.658731				0.961228		0.465389		0.392571		0.000831		0.021401		0.005793		0.008038		0.001548		0.000302		8.08108		28.4933				77.1956		102.313		101.234
0.000831		0.050218		0.00412		0.003113		0.009926		0.002849				0.966433				0.684787		0.480039		0.621322		0.000962		0.01463		0.000434		0.001		0.001679		0.0193		43.5789		5.62521				74.4742		122.919		104.728
0.000698		0.018126		0.004253		0.000566		0.003906		0.004924		0.845509		0.913366				0.958675		0.569807		0.508908		0.000831		0.002409		0.004943		0.01251		0.014435		0.005056		17.1908		25.9054				22.8432		126.29		116.774
0.000566		0.244112		0.009899		0.00168		0.005662		0.000886		0.985996						0.801419		0.322238		0.298413		0.000434		0.001225		0.000434		0.00317		0.000566		0.000302		6.90862		67.4037				52.0976		101.356		39.1621
0.000566		0.244425		0.003857		0.002793		0.008021		0.004019		0.995182		0.526074				0.683343		0.591273		0.467877		0.002603		0.020076		0.001547		0.058947		0.000566		0.001868		2.02784		59.9665				61.1808		129.382		151.938
0.001679		0.173632		0.009972		0.000434		0.01489		0.004151		0.989776		0.967039				0.992101		0.526629		0.413079		0.000698		0.007665		0.001548		0.013316		0.001283		0.004075		8.43637		19.9556				6.67394		73.6017		153.291
0.031036		0.017398		0.00891		0.000831		0.000566		0.00181		0.677367		0.86686				0.801733		0.615819		0.704827		0.00168		0.004707		0.001548		0.026027		0.012435		0.002263		25.4643		5.17784				88.6963		65.4547		128.26
0.231407		0.112613		0.001883		0.001679		0.000434		0.001547		0.963263		0.93221				0.988357		0.749362		0.430703		0.003773		0.01213		0.000434		0.040438		0.012282		0.002264		7.95581		32.6171				13.2618		131.47		42.8877
0.163146		0.298688		0.003593		0.003114		0.005794		0.003114				0.989358				0.876103		0.671921		0.5286		0.017599		0.005235		0.002982		0.010073		0.002453		0.007437		0		4.06241				23.2883		59.1216		159.83
0.008696		0.050317		0.057717		0.000434		0.00381		0.006734		0.603446		0.650872				0.921053		0.458491		0.439564		0.001943		0.001225		0.021926		0.022165		0.002		0.006699		52.1772		68.1011				16.1		123.888		109.703
0.001225		0.798393		2.53874		0.002112		0.000302		0.005035		0.976064		0.751225				0.891149		0.689915				0.000566		0.00083		0.001019		0.031049		0.002905		0.006546		4.08879		25.7828				21.4256		101.629		0
0.054658		0.009638		0.655574		0.005284		0.001283		0.014162		0.991201		0.719268				0.803806		0.588367		0.114468		0.001415		0.000434		0.012831		0.01947		0.000566		0.000754		1.25714		46.0072				17.4304		69.8975		73.559
0.055755		0.020212		0.198802		0.002132		0.004944		0.002508		0.993698		0.941109				0.858965		0.509889		0.735537		0.00083		0.001151		0.004884		0.004556		0.000302		0.000754		3.67574		10.7695				24.5627		95.8914		66.5377
0.006468		0.085316		0.136944		0.014775		0.109441		0.000434		0.986508						0.693049		0.846807		0.629899		0.006075		0.000566		0.007945		0.009395		0.003566		0.009602		20.1582		11.7631				36.1229		65.0563		83.6495
0.030184		0.001488		0.823822		0.001812		0.001868		0.003037		0.869879		0.727551				0.947467		0.703927		0.685268		0.000566		0.007869		0.000962		0.00732		0.000302		0.001019		60.1307		32.6148				13.8097		85.7379		89.4492
0.005415		0.125448		0.066539		0.003643		0.417402		0.002453		0.993834		0.756351				0.963506		0.607637		0.541631		0.00083		0.000566		0.000566		0.001132		0.001094		0.027471		0.623586		56.6147				14.8797		93.4869		86.3383
0.008565		0.742318		0.851886		0.001548		0.014663		0.002132		0.978867		0.9263				0.986422		0.617627		0.306818		0.000831		0.004548		0.003905		0.021016		0.007567		0.000566		8.48894		21.5981				5.85191		108.196		82.903
0.173377		0.121315		0.00576		0.001415		0.000566		0.000434		0.996619		0.819205				0.975042		0.608569		0.600024		0.000698		0.019814		0.000698		0.033148		0.000698		0.013172		0.547243		18.2792				17.2851		70.7314		108.852
0.030736		0.304517		1.52536		0.016078		0.001283		0.000566				0.899896				0.858157		0.599808		0.335758		0.016695		0.002015		0.010624		0.001132		0.000698		0.001283		0.947538		29.5416				22.7668		175.609		40.1386
0.00333		0.111311		0.010482		0.011492		0.006851		0.129325		0.937657		0.887032				0.983505		0.647518		0.640082		0.001944		0.003857		0.000434		0.009189		0.008718		0.115621		9.38433		19.1837				3.81074		125.888		152.156
0.450683		0.043566		0.009304		0.000698		0.016058		0.000566		0.996197		0.942805				0.979002		0.723264		0.634143		0.000698		0.006681		0.001415		0.000868		0.000434		0.041146		0.518728		16.2058				16.828		43.2103		128.961
0.000566		0.000566		0.020543		0.001547		0.035149		0.002865		0.964794		0.888938				0.986329		0.718507		0.75982		0.00162		0.001489		0.045177		0.000603		0.016473		0.002982		19.8461		40.3256				11.162		46.9785		44.3023
0.000566		0.003942		0.001094		0.040175		0.002132		0.003979		0.973264		0.775751				0.931578		0.522405		0.764788		0.001094		0.001094		0.02051		0.002244		0.000434		0.009542		7.18656		60.8355				30.1508		161.467		51.9068
0.001547		0.000302		0.009832		0.10391		0.050403		0.001548		0.81843		0.696045				0.79839		0.69628		0.745067		0.000415		0.003725		0.000434		0.000603		0.000302		0.002207		21.0457		10.3561				61.9428		132.129		111.548
0.000434		0.000434		0.014752		0.000698		0.024819		0.001094				0.990449				0.875462				0.28836		0.06089		0.016805		0.109683		0.002376		0.002508		0.003452		0.674039		5.1028				27.7116		27.3128		135.874
0.669956		0.003567		0.014823		0.253484		0.031176		0.002661		0.872201		0.877211				0.977611		0.746284		0.950683		0.004909		0.066442		0.003642		0.001		0.001019		0.003378		40.577		15.4281				18.1173		127.9		21.1074
0.454315		0.005021		0.027043		0.001151		0.005676		0.006191		0.903192		0.12665				0.952576		0.837067		0.685536		0.002672		0.000698		0.000434		0.014394		0.000302		0.000566		15.2421		34.3262				17.632		48.5305		145.092
0.078718		0.077383		0.016007		0.000566		0.000302		0.004944		0.989896		0.959864				0.941057		0.722662		0.459186		0.000566		0.00083		0.000434		0.001264		0.051339		0.00083		3.93727		14.2842				51.1041		113.725		153.252
0.000566		0.121403		0.002936		0.002132		0.058318		0.003434		0.927296		0.910234						0.391629		0.379811		0.000434		0.001225		0.000566		0.01666		0.000831		0.000698		14.7439		18.1421				79.0379		114.2		108.505
0.000698		0.007271		0.001225		0.000566		0.000566		0.013793		0.78513						0.918323		0.124974		0.736898		0.000566		0.001094		0.000566		0.001265		0.001094		0.000566		29.3318		5.37383				36.204		33.4804		32.5015
0.001944		0.173875		0.082493		0.002717		0.008566		0.000698		0.908192		0.722099				0.913072		0.525031		0.218202		0.001415		0.019684		0.010681		0.002416		0.004565		0.002397		16.1761		53.0376				51.3255		117.06		82.5893
0.02485		0.00576		0.024808		0.002717		0.016823		0.003904		0.97541		0.866116				0.929614		0.694139				0.000831		0.03383		0.001019		0.009454		0.000961		0.000566		6.9294		50.8319				25.6101		60.0192		0
0.025453		0.015884		0.005103		0.057476		0.004636		0.015549		0.978278		0.920979				0.713668		0.837583		0.327234		0.000566		0.029212		0.007528		0.001397		0.002541		0.010787		4.10604		21.8597				81.2468		25.9755		79.9921
0.001547		0.004647		0.001094		0.001603		0.019541		0.000566		0.992926		0.856157						0.356378		0.460691		0.001093		0.001094		0.002641		0.001132		0.001093		0.000434		3.61827		18.9597				265.263		99.6696		98.0159
0.016942		0.15242		0.001357		0.001736		0.019018		0.00717		0.907969		0.953068				0.958566		0.779864		0.614334		0.000831		0.000962		0.000566		0.003302		0.001812		0.000434		4.92319		43.882				16.9335		55.5384		117.698
0.023426		0.007509		0.001094		0.000434		0.046377		0.001415		0.93791		0.772056				0.893856		0.436134		0.922737		0.000698		0.014823		0.000302		0.001		0.002339		0.001547		13.7196		8.90565				46.043		66.4727		30.1818
0.030402		0.006085		0.00162		0.050911		0.000962		0.006001		0.959168		0.959216				0.906845		0.69757				0.000831		0.000698		0.005565		0.00149		0.001356		0.000302		6.09581		1.57296				43.0722		59.8395		0
0.058601		0.313411		0.001094		0.001924		0.013304		0.011285		0.578153		0.526737				0.912387		0.752924		0.307215		0.000698		0.001225		0.002056		0.004717		0.00662		0.000566		40.3635		67.791				26.2669		60.812		89.3075
0.000831		0.051793		0.018763		0.007298		0.077994		0.000566		0.975804		0.824837				0.730986		0.945685		0.130416		0.002529		0.005366		0.000302		0.001		0.001751		0.000434		9.53288		19.9547				218.511		9.38525		24.1213
0.000831		0.001357		0.000962		0.006678		0.019593		0.002396		0.871883		0.962599				0.960027		0.380555		0.642935		0.003642		0.002541		0.001603		0.001132		0.002865		0.000566		20.6437		11.1177				27.289		55.3618		101.238
0.01762		0.056768		0.010226		0.029087		0.108489		0.003057		0.952326		0.818418				0.759014		0.725718		0.464604		0.001225		0.019954		0.068138		0.007811		0.00083		0.001812		6.9169		53.3506				75.304		87.8114		90.946
0.082054		0.182077		0.112206		0.007263		0.001489		0.001415		0.372713		0.95344				0.863185		0.694068		0.871271		0.034508		0.003725		0.000434		0.001132		0.003523		0.00083		55.6234		12.1543				40.9792		102.014		20.6136
0.011785		0.029361		0.005032		0.002		0.000962		0.001151		0.976423		0.711609				0.235853		0.757818		0.371167		0.004565		0.01706		0.000302		0.001		0.000566		0.011888		10.7613		80.1711				56.2162		107.48		31.81
2.00209		0.045441		0.00976		0.001471		0.011331		0.004924		0.80823		0.965288				0.924177		0.425613		0.530765		0.002734		0.001752		0.000302		0.002019		0.014629		0.00083		26.5015		9.49634				32.1761		123.487		79.3364
0.074387		0.007533		0.001226		0.007562		0.030357		0.006848		0.710822		0.932602				0.933895		0.820208		0.743707		0.002207		0.004638		0.000434		0.00821		0.029754		0.001019		19.6945		14.7724				44.988		86.3632		35.2298
0.068184		0.67505		0.010815		0.004659		0.239711		0.10602		0.83078						0.94436		0.935673		0.379972		0.036948		0.002865		0.000302		0.004096		0.000962		0.000566		23.6689		0				10.0509		33.1554		84.3959
0.001094		0.280447		0.219692		0.440982		0.002529		0.000962		0.672893		0.632385				0.881476		0.643965				0.008956		0.012981		0.002717		0.001264		0.000566		0.005412		37.1116		87.9407				47.5751		72.4137		0
0.150096		0.195802		0.006206		0.016716		0.002075		0.000566		0.883654		0.85062				0.951087		0.327548		0.492682		0.000962		0.006743		0.007812		0.007322		0.026001		0.000698		14.4481		33.5344				19.8699		62.3221		67.4396
0.005749		0.012657		0.110419		0.00468		0.002529		0.019018		0.919587		0.739364				0.814179		0.678856		0.756995		0.001377		0.087494		0.002		0.001265		0.001416		0.001547		19.8372		30.2877				68.1137		79.2767		103.757
0.004564		0.005235		0.004813		0.007848		0.010172		0.026327		0.891064		0.885706				0.909958		0.544881		0.795845		0.000962		0.04223		0.000566		0.002548		0.038979		0.002075		20.9637		16.8902				62.1884		47.3948		47.2517
0.000698		0.003068		0.010264		0.041526		0.045066		0.000434		0.880497		0.969959				0.896998		0.59332		0.270928		0.003129		0.005235		0.000302		0.037007		0.017192		0.001548		18.9608		8.24588				47.587		58.724		47.4962
0.008372		0.564078		0.001812		0.010716		0.008371		0.049927		0.679623		0.737659				0.881941		0.764784		0.866502		0.000962		0.001883		0.001736		0.026119		0.001093		0.001283		83.461		61.013				46.2995		104.713		49.1417
0.222303		0.004445		0.047493		0.013507		0.000962		0.000566		0.986841		0.744096				0.786399		0.52699		0.965485		0.008049		0.00497		0.00232		0.002055		0.000831		0.000302		10.6015		43.2371				76.1551		49.8849		13.8818
0.024056		0.079394		0.285031		0.000434		0.004567		0.000566		0.923308		0.928794				0.935547				0.987427		0.000698		0.004446		0.000566		0.02287		0.001225		0.000434		12.4575		26.3267				23.4975		2.7115		3.63576
0.204661		0.086904		0.012332		0.005397		0.008051		0.009901		0.757837						0.913702		0.770116		0.747908		0.013351		0.013781		0.002133		0.014267		0.016767		0.000434		40.6595		0.913736				19.0977		152.863		39.3887
0.062519		0.015339		1.13469		0.001868		0.001225		0.000302		0.591478		0.78342				0.717897		0.60326		0.809966		0.000698		0.003067		0.000434		0.00149		0.00083		0.035846		132.832		57.3618				194.897		45.8224		75.542
0.001357		0.01193		0.055028		0.016375		0.008373		0.008168		0.789511		0.786904				0.84596		0.605507		0.637382		0.000961		0.001752		0.002585		0.008924		0.000831		0.000302		24.3509		59.0541				47.1198		143.526		33.4701
0.317394		0.001357		0.019473		0.001207		0.027521		0.005736		0.702941		0.730891				0.933935		0.610067		0.717049		0.001225		0.000566		0.005829		0.001132		0.000566		0.001283		43.8607		38.2552				25.292		38.9573		38.2606
0.006069		0.004446		0.000434		0.002		0.093678		0.004492		0.664476		0.764106				0.782243		0.698581		0.801126		0.002733		0.000566		0.000566		0.002416		0.006471		0.007604		117.153		30.8384				36.2111		66.6827		41.3063
0.029094		0.464913		0.005955		0.001019		0.000698		0.000698		0.75665		0.993599				0.84118		0.478653		0.325515		0.001226		0.00162		0.001019		0.005379		0.012974		0.00083		38.491		3.9504				46.5043		117.524		58.3784
0.004829		0.004709		0.011736		0.000566		0.056835		0.002		0.962002		0.874341				0.879515		0.702283		0.850828		0.007199		0.002734		0.002717		0.002151		0.043186		0.001283		7.30386		31.1347				38.0947		107.977		21.9976
0.003321		0.00655		0.395355		0.000434		0.021183		0.005112		0.237644		0.72903				0.856224		0.810019		0.888149		0.000831		0.001225		0.000566		0.00149		0.00617		0.001151		42.6336		48.1099				66.1841		112.856		17.6521
0.00411		0.041846		0.001225		0.000434		0.029369		0.005056		0.758032		0.553446				0.957309		0.782125		0.768019		0.000962		0.003199		0.000434		0.00149		0.000566		0.000434		32.974		14.2671				36.1868		31.5934		86.0179
0.006276		0.003199		0.0932		0.004813		0.012623		0.000434		0.802092		0.899895				0.977937		0.568289		0.614221		0.039874		0.00333		0.000566		0.00166		0.000698		0.000302		37.1552		23.803				12.6581		77.6676		67.6299
0.031909		0.437773		0.000962		0.005982		0.00083		0.001283		0.969129		0.852987				0.876368		0.426584		0.154338		0.005092		0.003593		0.000566		0.006601		0.001283		0.000566		11.0959		44.1673				43.9729		47.3007		44.9108
0.000962		0.039476		0.275049		0.008982		0.001151		0.000566		0.783509		0.480341				0.955941		0.722105		0.963553		0.048075		0.003067		0.000434		0.002715		0.001415		0.000434		28.7861		74.6754				15.1949		62.7716		7.14826
0.005164		0.214616		0.001621		0.000302		0.000566		0.000566		0.982338		0.863642				0.861328		0.452036		0.598729		0.009941		0.0074		0.000434		0.008839		0.000302		0.000698		1.55262		14.3587				41.2559		128.196		116.83
0.002207		0.064812		0.02584		0.000434		0.07437		0.038839		0.407436		0.306172						0.619885		0.880019		0.000698		0.001358		0.005132		0.005378		0.000302		0.000434		17.6166		31.5262				21.6376		91.3953		13.2666
0.00083		0.146618		0.149208		0.000566		0.000434		0.030667		0.8608		0.77727				0.871829		0.334539		0.605146		0.001094		0.001489		0.002265		0.004096		0.000566		0.002585		31.2846		63.2263				18.102		103.125		90.2742
0.55227		0.09319		0.432087		0.033325		0.005001		0.062867		0.672008		0.93012				0.929371		0.593076		0.260497		0.005489		0.003463		0.001868		0.005472		0.004813		0.001471		42.9767		19.1708				24.1529		90.7345		44.259
0.005092		0.203823		0.575003		0.001415		0.001416		0.056643		0.632633		0.908828				0.871647		0.684136		0.608478		0.025085		0.030383		0.003301		0.000868		0.003906		0.011541		47.7256		22.8907				34.6812		127.013		170.551
0.058266		0.002015		0.432925		0.005001		0.000566		0.004945		0.927341		0.520048				0.5259		0.873003		0.377161		0.000698		0.002015		0.000434		0.000736		0.008398		0.018567		14.0135		97.5029				245.822		66.3153		44.2462
0.084109		0.01128		0.04116		0.003114		0.00317		0.005265		0.849405		0.952834				0.82304		0.284149		0.900862		0.000698		0.002936		0.000434		0.000736		0.001736		0.008189		13.757		25.7675				76.1386		80.4102		20.1147
0.011996		0.036651		0.007726		0.001547		0.005453		0.005151		0.793796		0.537582				0.775149		0.298835		0.933368		0.010528		0.006681		0.00704		0.000736		0.001415		0.002396		23.2329		67.8866				63.263		44.8344		21.0162
0.018273		0.045522		0.019949		0.005981		0.000566		0.012192		0.583148		0.397467				0.959154		0.827452		0.68157		0.022204		0.005629		0.001416		0.001265		0.009719		0.00351		39.3276		62.0806				14.4704		78.0042		70.216
0.004698		0.01877		0.005032		0.008927		0.014795		0.003393		0.62711		0.70385				0.962517		0.580388		0.769644		0.015193		0.000962		0.003696		0.010153		0.004373		0.000962		62.4983		29.9843				15.8581		132.614		63
0.026737		0.091323		0.322111		0.003963		0.008707		0.001945		0.681397		0.984427				0.634057		0.893004		0.940714		0.000831		0.002146		0.000566		0.010052		0.004506		0.001488		24.0998		5.28006				55.6853		46.9022		14.0885
0.02079		0.143252		0.00083		0.002397		0.003454		0.001357				0.886941				0.88597		0.630464		0.757324		0.105865		0.01035		0.000566		0.015512		0.005092		0.001621		0		29.7612				40.9768		42.3357		52.903
0.000434		0.056292		0.069381		0.000566		0.004505		0.008755		0.634835		0.938407				0.845639		0.809277		0.447009		0.000962		0.001357		0.002981		0.002714		0.017907		0.013662		35.4926		15.5478				38.5819		49.9093		40.3464
0.000566		0.002015		0.225796		0.000566		0.046006		0.015531		0.468888		0.827164				0.926044		0.571838		0.798536		0.000831		0.008261		0.000566		0.008372		0.000566		0.000698		79.2807		17.5978				42.7834		57.5386		113.867
0.001415		0.039283		0.417954		0.003226		0.001151		0.003566		0.938044		0.388523				0.591927		0.619293		0.312419		0.00332		0.00162		0.007924		0.155172		0.005472		0.008549		27.443		22.6256				93.5651		55.5937		158.028
0.06921		0.019042		0.559008		0.004075		0.028284		0.000566				0.678043				0.793586		0.655239		0.598448		0.000698		0.001621		0.001791		0.044008		0.003453		0.008057		6.31862		24.8833				62.3257		96.593		202.467
0.280814		0.032974				0.004207		0.145784		0.027826		0.941496		0.164145				0.603997		0.595156		0.437227		0.008839		0.001357		0.002905		0.042576		0.000566		0.000566		46.0652		5.98685				120.287		74.1368		165.255
0.00247		0.001488		0.09455		0.003622		0.000566		0.001603		0.914153		0.718473				0.709632		0.288683		0.370151		0.001547		0.001225		0.000566		0.014441		0.002603		0.010624		7.77311		30.3088				43.9086		65.1951		162.171
0.004696		0.133223		0.013909		0.004527		0.004564		0.065457		0.937132		0.541677				0.745313		0.733907		0.640334		0.000566		0.001094		0.001868		0.016045		0.031895		0.000434		7.00446		56.9337				23.5828		74.839		50.5559
0.137248		0.34006		0.004504		0.009352		0.000698		0.013605		0.785588		0.755095				0.673967		0.510496				0.001415		0.006482		0.000302		0.004359		0.017902		0.000886		15.5738		15.403				60.7988		105.032		0
0.150505		0.051185		0.011506		0.002829		0.027236		0.007848		0.884781		0.948462				0.809754		0.585864		0.324619		0.000961		0.010682		0.00562		0.005184		0.001225		0.00232		44.5915		9.42272				38.3203		225.637		99.1219
0.128951		0.013569		0.018534		0.00381		0.000962		0.000434				0.914152				0.812964		0.380154		0.584721		0.00083		0.002146		0.004639		0.004132		0.012618		0.000566		0		10.6493				70.5264		89.1271		110.74
0.568337		0.001488		0.232279		0.01366		0.016411		0.153907		0.699743		0.116267				0.786774		0.741765		0.446836		0.000962		0.007332		0.000302		0.004756		0.009003		0.002188		77.2587		5.54566				74.0775		44.0312		113.525
0.001094		0.025218		0.037655		0.013792		0.059651		0.01036		0.839058		0.8558				0.898672		0.421674		0.287989		0.002076		0.000698		0.000566		0.000603		0.000566		0.000886		27.8681		14.1884				9.76738		83.2825		84.6877
0.005225		0.060582		0.834094		0.008982		0.000698		0.000566		0.877513		0.888607				0.476282		0.639545		0.5116		0.001094		0.006155		0.000566		0.002977		0.063072		0.001659		42.8374		32.1197				112.226		49.2054		121.075
0.002734		0.327668		0.121122		0.000434		0.031346		0.005133		0.891813		0.486067				0.983264		0.632506		0.531789		0.000961		0.00083		0.014112		0.001132		0.012602		0.001283		7.54397		14.7772				15.7533		107.484		145.41
0.021111		0.03528		0.00162		0.00736		0.004659		0.002717		0.943023		0.909434				0.635263		0.343857		0.36908		0.00083		0.017851		0.000566		0.002151		0.000302		0.000698		4.49955		8.95659				53.6647		69.7734		177.217
0.011926		0.277191		0.002146		0.012832		0.035262		0.000566		0.85829		0.351387				0.669171		0.643829		0.394273		0.000831		0.002541		0.01168		0.002186		0.010792		0.002396		57.4466		12.1724				42.1956		46.8646		146.512
0.1034		0.553654		0.663532		0.01098		0.098578		0.011096		0.912533		0.634796				0.869231		0.697624		0.451929		0.006601		0.006744		0.009226		0.001132		0.000566		0.002982		15.498		45.8081				31.2552		85.6276		122.455
0.054194		0.102133		1.13932		0.000302		0.000434		0.002791		0.820986		0.175613				0.955456		0.752546		0.833448		0.026514		0.001883		0.000434		0.000736		0.003699		0.00266		22.8158		24.2045				21.8495		60.1394		67.9204
0.00083		0.009436		0.025607		0.009191		0.282557		0.006906		0.877832						0.852283		0.276469		0.26403		0.068021		0.001094		0.001283		0.003885		0.000302		0.008662		23.3825		2.65109				57.928		45.1917		135.727
0.001488		0.058313		0.007401		0.005509		0.036812		0.001679		0.82056						0.838661		0.826633		0.373993		0.001225		0.003767		0.00953		0.008449		0.002453		0.017509		22.6388		1.67431				46.9799		68.0167		125.31
0.075347		0.001752		0.005104		0.055746		0.017545		0.002791		0.496658						0.672282		0.241641		0.742809		0.002734		0.006612		0.000302		0.002641		0.000434		0.002922		33.9347		0				101.112		31.0421		63.7691
0.001488		0.003655		0.015095		0.000566		0.003831		0.000566		0.908406						0.86683		0.545523		0.708861		0.003452		0.003656		0.030005		0.001		0.000566		0.000566		11.9227		28.4008				56.3819		118.332		102.628
0.024331		0.015878		0.144927		0.027478		0.019522		0.011123		0.493365		0.685775				0.885835		0.475913		0.846986		0.011006		0.001357		0.001283		0.013464		0.000302		0.003376		7.3853		38.4454				46.3955		59.1581		50.0053
0.010023		0.009963		0.031384		0.01574		0.007131		0.007245		0.837699		0.899211				0.814335		0.327403		0.485941		0.006015		0.001357		0.001415		0.002376		0.001339		0.020642		22.7144		34.6989				131.133		93.9415		119.146
0.004506		0.001884		0.012394				0.005472		0.001812		0.517769		0.985321				0.472196		0.484433		0.346098		0.001489		0.000962		0.000698		0.000603		0.003774		0.013604		76.7608		1.40414				206.975		75.1034		146.34
0.02334		0.209582		0.014438		0.007889		0.001415				0.614422		0.772758				0.954758		0.450998		0.746382		0.001883		0.009234		0.004868		0.002112		0.000566		0.00083		26.2674		19.3924				13.3733		31.27		59.1065
0.062973		0.264186		0.018378		0.003831		0.028075		0.000566		0.909856		0.90624				0.758491		0.833014		0.57556		0.002207		0.001093		0.010511		0.002112		0.009737		0.006057		7.31239		26.0909				52.9483		55.7523		51.2507
0.00083		0.011805		0.053121		0.000566		0.040472		0.003189				0.869564				0.973291		0.655302		0.723226		0.006014		0.005497		0.000566		0.004623		0.002866		0.013305		0		32.4881				9.73064		56.3194		125.825
0.139341		0.007139		0.00648		0.000566		0.007067		0.00285		0.736058		0.964259				0.906013		0.347541		0.645015		0.004112		0.001357		0.000698		0.010519		0.001094		0.000566		25.3983		15.383				38.395		48.1491		71.0458
0.079653		0.208501		0.048261		0.00232		0.033386		0.000566		0.479815		0.962363				0.779982		0.674383		0.587572		0.001357		0.000962		0.000434		0.023841		0.000698		0.008286		51.3383		14.7311				85.3858		96.0851		94.1218
0.044331		0.001094		0.08969		0.00383		0.051255		0.019297		0.98662		0.637081				0.710736		0.433294		0.572235		0.002866		0.004446		0.00651		0.002976		0.029906		0.000566		5.04312		19.0544				113.802		39.0923		172.574
0.021568		0.048169		0.058053		0.005618		0.006793		0.001415		0.973504						0.891652		0.700969		0.468037		0.005356		0.002147		0.016908		0.026485		0.012049		0.002661		6.82129		0				90.6675		75.4724		116.763
0.002076		0.020595		0.010954		0.008945		0.006867		0.000962		0.822749		0.955671				0.900633		0.421213		0.410121		0.001225		0.00162		0.021243		0.039837		0.002865		0.008341		26.215		22.3724				45.9159		29.2069		164.034
0.004769		0.011675		0.006024		0.000566		0.036585		0.000566		0.867568		0.946673				0.934417		0.220029		0.825666		0.00083		0.002541		0.013112		0.004056		0.001752		0.000434		23.8773		6.06061				37.5046		93.7174		114.307
0.005092		0.006086		0.034946		0.010305		0.000566		0.000566		0.922266		0.953104				0.895375		0.770658		0.716277		0.002997		0.005822		0.002207				0.00083		0.001548		21.9277		20.4468				40.9059		56.3782		111.856
0.000566		0.00162		0.019699		0.002397		0.005605		0.00083		0.874171		0.736823				0.980361		0.408436		0.332447		0.00083		0.001752		0.012587		0.001		0.000566		0.000962		14.8652		37.9076				12.8233		91.5692		72.6394
0.003432		0.095352		0.032475		0.002529		0.014997		0.002		0.353957		0.654443				0.953787		0.777282		0.887936		0.001094		0.000698		0.002265		0.003699		0.003321		0.002132		18.3214		34.8878				24.3483		29.421		32.8561
0.001283		0.025596		0.320569		0.000699		0.001356		0.001736		0.504166		0.825247				0.930809		0.687241		0.308136		0.004769		0.000698		0.000566		0.001132		0.001357		0.005925		17.8048		20.7849				42.027		86.248		81.3451
0.004623		0.009894		0.006225		0.005736		0.033324		0.002265		0.977128		0.463416				0.751846		0.834817				0.058973		0.001225		0.000566		0.001265		0.006542		0.046443		15.7377		12.1767				114.017		57.5562		0
0.005981		0.025922		0.047383		0.028144		0.003321		0.002585		0.934808		0.993359				0.920717		0.778422		0.189675		0.003979		0.000698		0.01864		0.000283		0.006395		0.001547		9.60709		2.0099				28.0106		44.4753		84.3171
0.000566		0.002147		0.076633		0.001942		0.001225		0.008153		0.925395						0.941104		0.715183		0.460197		0.002603		0.006542		0.003378		0.002773		0.000831		0.003246		56.7359		0.855711				14.7112		29.5123		191.132
0.005296		0.038862		0.064797		0.00083		0.006132		0.002529		0.851645		0.741133				0.994869		0.547768		0.204653		0.015332		0.006014		0.001487		0.015523		0.00083		0.000566		53.2244		9.78272				2.71084		82.2851		157.355
0.004887		0.001751		0.223447		0.001942		0.0525		0.00266		0.973009		0.846271				0.775043		0.527823		0.205222		0.039902		0.001225		0.028588		0.005811		0.004432		0.002529		4.18215		62.1585				104.502		55.9373		169.585
0.006923		0.002735		0.038154		0.159399		0.13097		0.000698		0.986964		0.883459				0.876958		0.903489		0.594733		0.073351		0.003979		0.005295		0.001265		0.000566		0.001416		1.88404		19.9868				46.0782		36.9689		116.948
0.007904		0.076357		0.000698		0.001283		0.080668		0.004358		0.972833		0.802277				0.797048		0.697495		0.849009		0.002396		0.016357		0.003037		0.001132		0.000962		0.027209		10.8527		23.7749				36.1198		77.2714		39.3418
0.00083		0.121757		0.005793		0.001283		0.014144		0.003831		0.966427						0.812412		0.592211		0.670206		0.000831		0.005173		0.002132		0.011171		0.018872		0.00115		6.98173		0.828031				84.7059		77.4202		65.1808
0.040428		0.005092		0.006511		0.002397		0.001094		0.000566		0.904526		0.710464				0.980292		0.694895		0.711671		0.009641		0.000829		0.000566		0.001132		0.031658		0.002924		5.83807		14.903				8.98741		77.1785		122.36
0.001094		0.00083		0.001283		0.00285		0.212525		0.005529		0.954668						0.963371		0.769245		0.711846		0.000566		0.002147		0.00449		0.000736		0.001943		0.000566		7.90387		0				8.54189		57.4153		65.2807
0.000698		0.003188		0.000566		0.022269		0.001603		0.003302				0.97812				0.909308		0.875134		0.691427		0.00083		0.006752		0.005982		0.004453		0.000566		0.053347		2.20244		8.26395				28.2776		37.4344		62.2788
0.00247		0.00234		0.022213		0.000698		0.000566		0.002717		0.87609						0.801047		0.877723		0.59007		0.000415		0.001751		0.000566		0.015433		0.000434		0.002453		16.3775		1.28869				41.8109		64.3276		77.8578
0.02126		0.023412		0.007918		0.451321		0.028211		0.006907				0.991991				0.855991		0.747869		0.284456		0.00351		0.001489		0.002397		0.005775		0.000566		0.000566		2.15364		4.97371				9.03118		37.0654		114.931
0.009413		0.004375		0.000962		0.010932		0.000566		0.005718		0.966622		0.953777				0.891514		0.58414		0.361172		0.000698		0.049581		0.003302		0.00268		0.029979		0.000566		14.9204		1.42198				28.8259		60.7409		127.828
0.008226		0.022489		0.021718		0.000698		0.038276		0.015003		0.993286		0.857225				0.988972		0.828354		0.214596		0.000566		0.001883		0.003392		0.001132		0.001094		0.001679		5.26021		2.44949				4.77672		45.8193		76.2984
0.000566		0.010148		0.047192		0.013173		0.000698		0.000302		0.958216		0.872325				0.721566		0.545366		0.202858		0.001357		0.001357		0.005033		0.017775		0.000566		0.000566		15.0837		6.26199				59.3119		86.4482		196.355
0.004887		0.000698		0.001094		0.003113		0.008109		0.000566		0.854306		0.642252				0.781819		0.569002		0.555663		0.00083		0.007666		0.001151		0.007391		0.008169		0.00317		32.1253		27.4019				60.6249		80.9608		95.5031
0.003904		0.125261		0.006455		0.071407		0.012512		0.002849		0.929289						0.332567		0.312289		0.544177		0.003906		0.003462		0.000962		0.016616		0.038475		0.000566		6.52519		1.07218				119.884		23.6684		57.8434
0.008564		0.020178		0.134051		0.004283		0.000434		0.00553		0.711014						0.931084		0.791355		0.364587		0.000566		0.010227		0.00349		0.043348		0.000566		0.054438		46.7865		2.51938				22.6814		52.0428		191.184
0.000962		0.064002		0.039127		0.003942		0.002188		0.002508		0.97134		0.963243				0.908778		0.497374		0.530365		0.000698		0.01391		0.000566		0.045381		0.001283		0.000302		12.3496		7.84152				36.2709		78.3646		104.6
0.000831		0.174203		0.004181		0.016807		0.004944		0.003699		0.989632		0.975497				0.859002		0.279437				0.000698		0.037368		0.001151		0.024676		0.000434		0.049145		6.89574		8.71456				54.3521		83.1918		0
0.016742		0.224773		0.022516		0.028794		0.000566		0.000302		0.886335		0.948072				0.921536		0.82896		0.133829		0.000566		0.010165		0.004736		0.005347		0.023792		0.003754		24.2143		10.7126				20.3183		63.2111		79.9593
0.014142		0.529929		0.035914		0.02986		0.005865		0.000699		0.967144		0.459445				0.88307		0.187443		0.575294		0.000698		0.005761		0.023542		0.008738		0.000566		0.000434		4.25016		52.8038				45.1469		5.4304		54.6146
0.001094		0.004839		0.011612		0.012956		0.002339		0.007924		0.886368		0.878894				0.939232		0.765216		0.403018		0.009337		0.010165		0.000962		0.021603		0.00083		0.001151		24.9987		26.6325				41.1216		37.8832		247.759
0.010085		0.073881		0.071643		0.037007		0.007724		0.001603		0.931238		0.952922				0.980376		0.899074		0.165372		0.002468		0.001883		0.036816		0.006302		0.001812		0.019264		29.0812		20.1449				14.1654		33.7721		139.168
0.081967		0.016664		0.072922		0.000831		0.01121		0.000302		0.89065		0.520508				0.966061		0.91645		0.390595		0.000698		0.044397		0.000698		0.003372		0.010084		0.00415		5.45505		37.4571				19.728		38.8687		122.275
0.007904		0.004709		0.046704		0.007039		0.002661		0.001207		0.988905		0.704879				0.969457		0.504283		0.415245		0.000698		0.003725		0.008812		0.010185		0.009032		0.005356		2.12198		69.195				17.959		49.373		129.856
0.00332		0.258834		0.04293		0.006546		0.000566		0.001659				0.835718				0.986036		0.513627		0.30699		0.000698		0.010166		0.00317		0.063203		0.000566		0.000302		1.3396		28.8632				8.23645		107.736		149.056
0.001094		0.001812		0.005893		0.000302		0.003378		0.002641				0.481901				0.953688		0.650486		0.359248		0.005314		0.008777		0.000302		0.042749		0.000566		0.000302		81.237		32.3903				15.9909		69.9132		117.709
0.000698		0.009769		0.029962		0.001924		0.009587		0.005339		0.836446						0.846808		0.581013		0.555366		0.003451		0.003392		0.00317		0.007159		0.011698		0.009372		38.2386		31.9575				61.0668		56.4869		113.223
0.006147		0.049396		0.003593		0.000434		0.000698		0.000886		0.810754		0.982086				0.874694		0.414025		0.779215		0.003977		0.009112		0.000302		0.002812		0.000698		0.022865		24.076		6.01822				79.0832		32.3857		72.5393
0.033885		0.013122		0.003129		0.007089		0.019117		0.015032		0.812309		0.882171				0.814013		0.738918		0.754927		0.010597		0.002804		0.010145		0.000736		0.010889		0.005265		12.1048		26.8585				98.4409		127.433		108.319
0.008635		0.002673		0.027583		0.007542		0.050619		0.000754		0.733799		0.896023				0.922501		0.836016		0.722638		0.002339		0.001225		0.002564		0.001886		0.018433		0.01522		9.59519		26.8758				52.4588		80.831		63.9231
0.001811		0.03823		0.001225		0.007542		0.01783		0.004263		0.813585						0.881613		0.734869		0.593223		0.058675		0.002936		0.001207		0.002151		0.009864		0.000434		24.1572		11.4897				53.349		90.6187		163.232
0.000831		0.006815		0.017253		0.000434		0.000698		0.003225		0.969052		0.959662				0.9021		0.797566		0.041483		0.001093		0.005103		0.035192		0.000868		0.00083		0.000434		14.5219		17.7001				32.3959		112.207		30.7466
0.028064		0.011014		0.060674		0.035159		0.387417		0.005397		0.985953		0.759704				0.936265		0.748477		0.624287		0.002339		0.029481		0.000434		0.000736		0.017411		0.000302		4.60302		73.7096				19.4207		64.1036		113.068
0.001357		0.073576		0.117342		0.01698		0.035234		0.003963		0.870857		0.984868				0.899786		0.516774		0.656191		0.00083		0.045915		0.000302		0.002641		0.000566		0.009719		26.7258		3.57092				29.5305		52.0239		23.1759
0.004638		0.003067		0.001357		0.070911		0.015886		0.002132		0.882328		0.595223				0.870803		0.668303		0.613489		0.002734				0.001019		0.00317		0.000566		0.003775		21.4677		38.0581				47.1916		62.7974		49.2464
0.065061		0.139141		0.028573		0.05841		0.001093		0.000566		0.72165		0.952423				0.673977		0.728064		0.585478		0.002338		0.001488		0.001867		0.001		0.000831		0.007096		37.9009		15.1225				63.9376		33.6072		127.359
0.001094		0.390673		0.004829		0.005829		0.019137		0.002923		0.821897		0.941301				0.934849		0.771518		0.273586		0.002733		0.001357		0.003413		0.002151		0.006397		0.001547		17.3784		12.0043				14.79		69.2614		146.279
0.001357		0.003261		0.000698		0.00349		0.045998		0.002397		0.906261		0.741461				0.813737		0.858834		0.538335		0.020633		0.010227		0.000434		0.000736		0.007389		0.016589		17.9598		75.8177				114.469		27.6222		80.9718
0.028804		0.060039		0.032415		0.014169		0.043408		0.015926		0.903505		0.86773				0.892328		0.898527		0.16901		0.002206		0.003787		0.008321		0.001358		0.001488		0.001548		1.30364		19.9233				39.2398		38.4201		60.2701
0.02334		0.028165		0.00168		0.366811		0.0312		0.000566		0.906805		0.863704				0.97072		0.747067		0.389003		0.037079		0.001883		0.000886		0.003263		0.001093		0.003246		12.2422		31.3161				4.10122		69.358		68.7265
0.033969		0.01542		0.008549		0.189502		0.000698		0.012849		0.836334		0.938436				0.833388		0.383395		0.197415		0.000961		0.017533		0.001883		0.000603		0.007442		0.004359		11.5795		10.5249				17.113		54.4824		104.664
0.059037		0.019431		0.000698		0.000754		0.00661		0.003188		0.609509		0.920539				0.959241		0.842377		0.459086		0.010012		0.002804		0.000302		0.00149		0.003642		0.000566		14.4283		66.2244				12.1411		26.0418		167.623
0.006995		0.044605		0.039473		0.000302		0.145334		0.007829		0.906468		0.750762						0.664431		0.180267		0.005223		0.007997		0.000302		0.0053		0.00083		0.000831		14.3531		42.0876				1.84404		79.9935		60.6333
0.012443		0.024493		0.041137		0.024326		0.095054		0.001151		0.405834		0.799847				0.988585		0.864405		0.845969		0.001094		0.002015		0.000302		0.001132		0.004251		0.000566		29.5906		47.9106				3.12116		42.7367		39.641
0.011068		0.014105		0.11969		0.034474		0.00417		0.001283		0.973066		0.224325				0.921454		0.704343		0.292762		0.00332		0.052502		0.011509		0.001264		0.005812		0.007036		6.99712		25.0002				24.254		48.0879		92.8331
0.027714		0.626003		0.002147		0.000566		0.00083		0.000566		0.724276		0.777536				0.963228		0.939362		0.311999		0.004243		0.002936		0.001151		0.001132		0.002662		0.000698		20.9221		25.304				45.3747		28.8538		70.6818
0.001752		0.007007		0.013995		0.000434		0.010094		0.000566		0.927968		0.862118				0.987688		0.709446				0.007621		0.004971		0.000886		0.002416		0.001943		0.001415		9.7372		29.3892				5.0202		22.7232		0
0.005528		0.002278		0.015557		0.023294		0.006586		0.000302		0.71616		0.415382				0.754901		0.827579		0.508518		0.002733		0.002672		0.000302		0.000868		0.013961		0.000566		15.0324		16.3982				93.0968		70.9908		130.858
0.002849		0.072627		0.020354		0.001752		0.007303		0.006114		0.795919		0.859238				0.724792		0.899386				0.001094		0.012666		0.002468		0.023661		0.005033		0.043651		29.2581		23.4136				134.726		36.783		0
0.012262		0.084172		0.007409		0.094267		0.004625		0.004886		0.979002		0.751547				0.974384		0.887306				0.006147		0.004515		0.053522		0.004453		0.000566		0.002585		9.00568		60.0585				22.8941		31.0911		0
0.000962		0.239071		0.003068		0.049393		0.000566		0.000831		0.779629		0.665692				0.942486		0.49266		0.530955		0.000698		0.002673		0.013316		0.000736		0.000434		0.00802		10.2008		24.5847				28.1189		64.674		85.0292
0.008635		0.294019		0.031939		0.10932		0.000698		0.003699		0.352597						0.985892		0.899067		0.527719		0.004373		0.007076		0.027798		0.001		0.000566		0.007679		32.9462		0				5.29205		25.6441		83.577
0.000961		0.571181		0.021665		0.010816		0.002529		0.001548		0.633896								0.069285		0.368145		0.005031		0.002672		0.041511		0.001132		0.000434		0.001283		31.8067		0				0		8.29711		201.469
0.000698		0.002542		0.002146		0.013903		0.120899		0.003963				0.754713				0.751435		0.561396		0.024682		0.002338		0.003128		0.001882		0.001887		0.009399		0.001283		46.4734		21.0534				158.373		59.491		46.8895
0.045314		0.065978		0.003129		0.1336		0.02863		0.001548		0.964198		0.136977				0.884425		0.838743		0.540228		0.001094		0.002733		0.007531		0.004453		0.03976		0.002396		13.8131		13.6941				80.7181		27.8865		49.9714
0.019574		0.007999		0.005102		0.782586		0.063746		0.000698		0.963401		0.431777				0.895606		0.446539		0.396738		0.018346		0.001357		0.016576		0.008435		0.001094		0.001283		1.55491		17.1802				78.7595		47.0089		106.265
0.046687		0.008129		0.034414		0.128059		0.001357		0.00083				0.717466				0.708369		0.930861		0.700156		0.000434		0.01549		0.027981		0.013607		0.035964		0.000566		1.30741		20.034				212.258		28.0002		27.1855
0.003979		0.201125		0.066466		0.05999		0.014525		0.00383		0.737862		0.33159				0.900474		0.533651		0.047508		0.001283		0.001752		0.0235		0.001		0.001883		0.000698		57.394		15.333				105.354		43.9737		33.5472
0.00647		0.148199		0.012603		0.1904		0.166026		0.000566		0.941309		0.885816				0.977505		0.817681		0.707395		0.000434		0.011349		0.002015		0.006133		0.000698		0.000566		8.41972		64.5297				33.5077		39.7969		34.5475
0.002074		0.037318		0.066523		0.093575		0.20087		0.007493		0.995736		0.976316				0.804922		0.92851		0.64179		0.002206		0.00162		0.009395		0.006397		0.017947		0.000566		2.8902		3.21968				81.2432		28.3691		72.258
0.007321		0.004647		0.106212		0.446746		0.009559		0.006643		0.912846		0.288694				0.884579		0.347691		0.67436		0.001093		0.001884		0.003726		0.015682		0.004944		0.007359		17.3272		7.32998				90.6478		5.53166		84.927
0.023817		0.019701		0.028595		0.051914		0.002602		0.002265		0.988393						0.810966		0.625262				0.002076		0.011281		0.008394		0.002548		0.009624		0.034871		9.60043		0				118.691		101.332		4.28608
0.075626		0.099102		0.107407		0.020947		0.003642		0.018754				0.142051				0.93623		0.555501		0.835885		0.001751		0.001621		0.000566		0.001		0.025937		0.000566		0		5.22352				54.1825		46.8568		50.1658
0.002207		0.044349		0.065976		0.001283		0.000566		0.001812		0.988991						0.910619		0.697083		0.611859		0.001094		0.022516		0.02145		0.003077		0.028788		0.000566		3.52329		7.85805				81.3974		16.2462		94.8309
0.000566		0.185143		0.02649		0.005717		0.091158		0.004886		0.955651		0.986498				0.894892		0.808238		0.529847		0.000566		0.004049		0.033431		0.001396		0.000566		0.00083		10.6512		9.46222				76.2695		53.6796		115.847
0.200564		0.000698		0.197395		0.001151		0.004054		0.005131		0.947078						0.89903		0.748336		0.462511		0.000698		0.010157		0.001415		0.001265		0.000302		0.000962		10.3596		0				80.9322		36.1079		154.498
0.000698		0.024098		0.05893		0.002508		0.018332		0.035895		0.890759						0.896597		0.86721		0.429026		0.006144		0.03464		0.01034		0.037098		0.000302		0.00417		11.8471		0.74586				97.3797		27.8719		101.591
0.006982		0.188024		0.032631		0.002056		0.001019		0.015828		0.979113						0.805133		0.812183		0.45739		0.005678		0.003656		0.000434		0.001132		0.004472		0.000566		6.23038		0				122.35		28.732		164.139
0.003642		0.004051		0.017621		0.001924		0.003566				0.740343		0.916474				0.950127		0.791475		0.636353		0.001811		0.003524		0.000302		0.051948		0.000434		0.005019		38.5879		19.8351				42.0558		26.6348		105.079
0.291904		0.007576		0.003067		0.001791		0.001548		0.003187		0.8608		0.984804						0.233648		0.083627		0.002207		0.001752		0.001659		0.020364		0.014172		0.001093		25.6181		1.95209				35.3209		41.7793		60.6074
0.211356		0.194681		0.080983		0.000302		0.000566		0.001094		0.951935		0.919288				0.955566		0.698872		0.455724		0.010796		0.002146		0.000302		0.00268		0.002529		0.000831		22.3443		3.97421				44.2349		46.247		86.1268
0.002528		0.004578		0.061058		0.001548		0.005244		0.00317		0.845181		0.930539				0.858802		0.721051		0.148587		0.001094		0.010572		0.000302		0.022798		0.000302		0.002469		33.8206		16.2354				57.5917		3.37791		70.0543
0.087959		0.018053		0.049592		0.002132		0.011036		0.003583		0.942389		0.932043				0.906033		0.761871		0.472971		0.000566		0.004182		0.002829		0.014135		0.000434		0.001094		7.48141		9.13724				71.9596		15.8295		90.4841
0.039755		0.07896		0.117256		0.002397		0.019643		0.006133				0.945991				0.924333		0.683878		0.363637		0.003564		0.002805		0.001415		0.001661		0.005473		0.014201		16.2715		7.66002				54.663		45.2742		121.102
0.015469		0.0285		0.002936		0.003434		0.08471		0.001679		0.882093		0.950483				0.829899		0.73058		0.431189		0.000434		0.004183		0.014809		0.004321		0.000698		0.001812		19.2551		5.01156				109.463		58.9215		170.825
0.00266		0.001489		0.00162		0.00736		0.000698		0.007115		0.570575		0.574376				0.861143		0.767907				0.000566		0.001752		0.001547		0.019568		0.001548		0.000698		40.9301		22.5139				95.2545		71.1693		0
0.002408		0.022045		0.009507		0.005265		0.024815		0.02466		0.979332		0.986041				0.897547		0.937796		0.586038		0.000698		0.000831		0.016359		0.003075		0.000302		0.000565		32.3014		0.990205				63.9106		19.8699		147.201
0.000698		0.001093		0.000829		0.00468		0.001791		0.009938		0.934365		0.978876				0.93045		0.833977		0.162139		0.000831		0.002015		0.002397		0.025727		0.000434		0.005265		36.6249		3.37082				66.2083		30.8708		114.185
0.053346		0.007331		0.11974		0.004284		0.060566		0.024966		0.893969		0.981428				0.904644		0.919957		0.922666		0.000566		0.001752		0.002		0.000736		0.000566		0.000566		6.84516		0.227298				77.498		24.8435		62.6713
0.04204		0.01462		0.00826		0.00768		0.011945		0.009189		0.970818		0.705908				0.832544		0.404175		0.928465		0.002452		0.001752		0.009887		0.000736		0.001488		0.004604		17.5418		28.3056				89.8928		65.5221		23.1802
0.027381		0.002866		0.252738		0.012379		0.004708		0.001415		0.618938						0.901726		0.682657		0.654751		0.000566		0.002541		0.00168		0.003831		0.008253		0.002396		40.087		2.55022				73.1045		25.5005		157.251
0.003642		0.001489		0.076368		0.015566		0.136703		0.000434		0.905871						0.954172		0.610447		0.900254		0.000698		0.002672		0.000566		0.00719		0.001205		0.002453		7.59463		25.4303				29.5647		83.4375		58.9305
0.001548		0.033484		0.000962		0.015999		0.009491		0.00553		0.401495		0.628746				0.78954		0.491598		0.89467		0.000698		0.007008		0.003302		0.002019		0.000434		0.003831		73.3616		47.619				111.889		46.9472		58.6382
0.478333		0.033095		0.013963		0.006378		0.002585		0.008927		0.724842		0.477124				0.913532		0.777241		0.328307		0.005869		0.025008		0.001283		0.002548		0.000886		0.000566		30.8376		2.18672				58.16		47.4877		208.52
0.042412		0.002015		0.086286		0.000566		0.001415		0.004359		0.572275		0.71862				0.874275		0.524655		0.802594		0.000566		0.002146		0.001471		0.006887		0.000566		0.000566		39.6579		33.0492				68.4784		67.7145		76.2894
0.034211		0.041897		0.009435		0.315637		0.002905		0.019927		0.898402						0.925388		0.387337		0.832483		0.001415		0.002278		0.000566		0.00149		0.005056		0.003963		16.1297		11.2394				37.2046		66.1363		59.6979
0.000961		0.1597		0.001094		0.099222		0.096896		0.001415		0.88588		0.851545				0.875349		0.558568		0.876042		0.000698		0.00491		0.00317		0.015115		0.000698		0.000566		65.544		14.8692				77.5477		11.5844		32.3593
0.000962		0.084738		0.020725		0.002982		0.012957		0.013889		0.697353		0.780171				0.845877		0.947726		0.824693		0.00083		0.004253		0.001225		0.004981		0.000831		0.020189		30.5603		17.072				95.8961		16.8108		96.952
0.128314		0.014762		0.029728		0.010228		0.009629		0.000698		0.97635		0.749708				0.942579		0.310038		0.761046		0.000434		0.001357		0.000566		0.001754		0.000698		0.000566		13.2702		11.8006				22.14		36.2674		84.6213
0.004036		1.1157		0.016728		0.005453		0.0089		0.000566				0.749942				0.945628		0.7324		0.849632		0.000698		0.010166		0.001283		0.011701		0.012061		0.006585		7.58022		14.6405				39.0205		51.2754		43.6277
0.000566		0.0147		0.043336		0.000566		0.013921		0.021494		0.831514		0.690901				0.866821		0.544318		0.553811		0.000566		0.002936		0.007227		0.025325		0.013029		0.00285		16.4769		23.6095				81.77		83.2588		128.101
0.09203		0.013578		0.025923		0.008884		0.010023		0.105177				0.463822				0.920609		0.659374		0.609396		0.002264		0.002146		0.001151		0.015419		0.003392		0.004359		0.821663		21.9655				59.8102		41.1132		174.689
0.04675		0.113765		0.009496		0.006038		0.035727		0.058489		0.996351		0.984324				0.783405		0.792164		0.448514		0.000566		0.001225		0.002132		0.000868		0.001357		0.001679		2.36159		10.6752				148.895		51.7333		84.979
0.000962		0.41432		0.016526		0.003379		0.239529		0.042591		0.978441		0.183449				0.90848		0.778844		0.502196		0.002793		0.002998		0.00232		0.001		0.002602		0.082079		2.65223		14.2526				92.596		40.6228		82.9606
0.015715		0.002146		0.029075		0.000566		0.011534		0.009587		0.676809		0.203888				0.939189		0.736858		0.694579		0.020191		0.001225		0.007493		0.018249		0.000698		0.05186		67.8723		9.25694				54.6921		59.1358		49.5448
0.004971		0.171631		0.003918		0.002397		0.241613		0.000886		0.37129		0.957945				0.907773		0.427007		0.357222		0.005413		0.001356		0.000566		0.000603		0.003831		0.000831		61.2757		7.59971				52.7052		62.4203		125.123
0.001357		0.849783		0.022963		0.002397		0.000566		0.01011		0.991083		0.693102				0.874413		0.979697		0.654722		0.000698		0.012595		0.001548		0.035025		0.000566		0.000434		2.27903		68.0606				75.0444		25.946		92.3285
0.059658		0.021543		0.006613		0.003755		0.019698		0.000434		0.845257		0.267673				0.878934		0.920021		0.363388		0.001811		0.015745		0.001679		0.214281		0.028958		0.015867		58.5005		26.6652				78.5691		16.5341		122.693
0.000566		0.01786		0.008059		0.001151		0.106334		0.006205		0.83307		0.720245				0.826514		0.755456		0.603725		0.021302		0.006876		0.006058		0.00485		0.000831		0.002453		25.5301		9.9775				120.712		28.1919		100.99
0.005999		0.005498		0.002541		0.009774		0.000831		0.001415				0.08341				0.874435		0.681904		0.709703		0.000831		0.006216		0.001415		0.003699		0.002015		0.000566		186.14		13.7196				83.1446		73.2157		134.155
0.000698		0.163025		0.008957		0.002		0.012841		0.000434		0.239469		0.792755				0.874722		0.730654		0.418048		0.002471		0.000678		0.002265		0.002945		0.001094		0.001283		22.0818		56.9929				65.1845		39.8567		116.049
0.338186		0.294069		0.073384		0.205138		0.016911		0.002982		0.741467		0.740062				0.890016		0.806624		0.418402		0.000698		0.001225		0.037139		0.004228		0.024163		0.001151		56.5781		8.95999				61.5432		46.0098		123.432
0.005102		0.128296		0.021973		0.003056		0.003642		0.015756		0.83752						0.782589		0.498776		0.545715		0.00083		0.00162		0.026119		0.002943		0.000829		0.001548		39.7386		1.59426				120.206		94.9175		151.13
0.055168		0.007128		0.087992		0.000698		0.000698		0.003246		0.951869						0.82459		0.599503		0.741352		0.000961		0.009375		0.001094		0.001886		0.00862		0.005661		44.0246		0				127.907		123.212		95.8566
0.00083		0.002673		0.044908		0.048852		0.011362		0.000566		0.991924						0.890998		0.494818		0.968099		0.013305		0.00162		0.000962		0.004982		0.009605		0.009734		4.23495		0				99.8017		76.778		35.5736
0.144508		0.004314		0.001752		0.003699		0.001094		0.010757		0.565938		0.97249				0.942147		0.37218		0.912558		0.001225		0.004313		0.019549		0.006598		0.000698		0.000566		32.2897		29.7008				55.4271		44.0709		25.6449
0.000566		0.041242		0.040301		0.064364		0.003452		0.004283		0.538301		0.997707				0.804709		0.159418		0.749163		0.001094		0.001883		0.001415		0.020711		0.003523		0.000566		12.4312		2.04983				269.146		124.606		109.449
1.07617		0.014823		0.027498		0.001151		0.005619		0.003887		0.989439		0.990546				0.915799		0.357016		0.39957		0.000698		0.004181		0.014285		0.004359		0.009426		0.001283		8.86969		4.12322				71.107		85.7699		108.154
0.186749		0.00162		0.185003		0.00232		0.000566		0.016653		0.801632		0.991041				0.519501		0.593778		0.641764		0.001094		0.00484		0.000434		0.005153		0.000566		0.012881		49.5613		0.729985				56.4311		67.664		146.715
0.055963		0.064882		0.021723		0.002453		0.003699		0.019677		0.691404		0.911047				0.877114		0.541864		0.749255		0.000566		0.003523		0.002508		0.03457		0.000566		0.001415		46.9995		5.96481				46.7656		142.141		78.6843
0.206776		0.094743		0.205896		0.004283		0.013152		0.002		0.958989		0.996867				0.71146		0.460739		0.593198		0.000698		0.009043		0.000302		0.001132		0.004813		0.000566		28.3889		0.520914				56.4949		62.1284		95.9501
0.019811		0.417915		0.081746		0.001415		0.006511		0.001679		0.977759						0.882647		0.779449		0.185811		0.00655		0.004445		0.007075		0.047648		0.018228		0.024986		8.19434		0				27.3131		87.246		184.184
1.10041		0.797008		0.057721		0.000754		0.040362		0.046138		0.901545		0.654207				0.80719		0.267227		0.427057		0.003199		0.001357		0.002132		0.016747		0.000699		0.003509		32.3177		5.90441				63.7795		47.4439		195.406
0.734358		1.63561		0.091112		0.002717		0.037475		0.002792		0.834768		0.954161				0.348241		0.544287		0.433475		0.001225		0.003262		0.005662		0.003736		0.005168		0.028794		26.2965		8.4336				99.6624		43.8632		75.747
0.226121		0.298832		0.030888		0.003546		0.000302		0.043177		0.884345		0.828645				0.483367		0.534478		0.414252		0.002338		0.001094		0.000566		0.007755		0.000302		0.00083		16.6258		7.90818				20.3681		60.6714		124.073
0.000698		0.019675		0.021659		0.000302		0.001603		0.000566		0.585684		0.870919				0.273487				0.269435		0.000566		0.0187		0.003302		0.018153		0.000566		0.000566		38.8464		8.50049				11.0755		0		100.65
0.017745		0.001883		0.003775		0.014085		0.00317		0.007075		0.733611		0.92906				0.665797		0.440697		0.662413		0.007244		0.037616		0.000302		0.007686		0.001019		0.018964		32.0031		2.25727				136.02		77.259		130.518
0.028771		0.002542		0.003655		0.137481		0.000434		0.000886		0.987709		0.992028				0.730213		0.619013		0.85326		0.034437		0.002673		0.000886		0.004161		0.002056		0.000566		7.80794		3.73689				54.6421		12.5007		39.5518
0.069595		0.004315		0.001621		0.000566		0.002641		0.006226		0.81053						0.936619		0.224674		0.859194		0.014007		0.002279		0.001791		0.034511		0.000302		0.000302		16.924		0				15.141		62.2082		38.1592
0.011054		0.004839		0.002926		0.001488		0.000302		0.007604		0.721248		0.264876				0.277575		0.234226		0.682596		0.025341		0.00484		0.000831		0.001994		0.00564		0.025995		22.252		12.102				70.4131		72.9636		42.6134
0.083235		0.034074		0.00083		0.001812		0.034606		0.001791		0.728779		0.91172				0.588355		0.518662		0.865332		0.000698		0.002278		0.002207		0.023153		0.000566		0.000434		19.6074		9.8323				43.6064		60.5517		67.0262
0.174124		0.013577		0.005822		0.275093		0.056209		0.005808		0.611096		0.397797				0.619092		0.157678		0.312714		0.00632		0.07131		0.003321		0.025109		0.002529		0.000302		48.9365		4.42749				39.8236		23.2429		54.656
0.038436		0.00326		0.007927		0.003918		0.007945		0.018393		0.483562		0.621031				0.178333		0.312235		0.691189		0.000566		0.002278		0.000566		0.003766		0.000698		0.000754		19.3037		21.9436				109.215		45.6778		8.48677
0.018681		0.001357		0.000831		0.001357		0.000698		0.02138		0.51943		0.878866				0.618889		0.247195		0.898414		0.000698		0.001358		0.001094		0.020398		0.058736		0.001659		16.4433		15.3308				58.4871		117.654		29.2931
0.835012		0.027896		0.006866		0.131974		0.249453		0.004868		0.480456		0.208274				0.173854		0.601223		0.907128		0.024682		0.004182		0.003848		0.09727		0.010357		0.002981		30.8663		15.7269				88.621		81.6211		17.7574
0.231392		0.002015		0.072511		0.0194		0.03897		0.005076		0.407351		0.496256				0.121293		0.433816		0.903274		0.012643		0.0185		0.002865		0.029854		0.029009		0.000698		23.7983		15.4213				10.9409		5.75133		8.30303
0.000829		0.07047		0.035257		0.000566		0.002603		0.000566		0.701369		0.404213				0.596057		0.471033		0.903773		0.004107		0.002541		0.00651		0.034365		0.001225		0.007096		54.787		4.19972				10.6418		77.1416		46.3802
0.006865		0.001357		0.003461		0.012247		0.058906		0.004812		0.613579		0.936214				0.338885		0.075963		0.723685		0.002339		0.002278		0.000566		0.006267		0.019518		0.000566		135.399		8.37764				34.5744		21.8047		151.81
0.017381		0.010094		0.038245		0.003149		0.015156		0.000566		0.65974		0.703918				0.801347		0.54672		0.713933		0.000698		0.001357		0.006058		0.008699		0.000566		0.003189		67.7298		25.9805				31.642		77.4095		97.7016
0.015074		0.001489		0.021641		0.00947		0.003775		0.012603		0.813239		0.520217				0.168747		0.437417		0.080539		0.00083		0.017487		0.005321		0.001132		0.005737		0.004416		41.2861		20.2996				99.0726		112.218		24.6695
0.019301		0.011086		0.027621		0.016361		0.00887		0.008794		0.555468		0.924735				0.544803		0.729161		0.932815		0.00364		0.045844		0.000566		0.001265		0.000566		0.007169		50.6952		17.5616				32.532		42.9957		33.4013
0.000698		0.008191		0.000962		0.002773		0.001548		0.037551		0.651911		0.282141				0.321241		0.463397		0.903172		0.000698		0.00162		0.000434		0.001396		0.005076		0.005133		28.1897		15.0686				72.7101		50.372		40.7544
0.000961		0.016472		0.060821		0.001019		0.002133		0.002924		0.639308		0.920452				0.670466		0.529585		0.452601		0.007887		0.001884		0.000886		0.033348		0.000566		0.000566		35.1942		34.9957				106.86		107.296		100.051
0.02773		0.00162		0.003067		0.028229		0.036213		0.000434		0.877605		0.891278				0.859392		0.320866		0.267803		0.049398		0.021585		0.000302		0.001		0.000566		0.000698		23.3874		21.9049				9.44917		45.0498		128.618
0.137156		0.001488		0.000566		0.021059		0.002529		0.002187		0.598086		0.859059				0.983601		0.893593		0.775658		0.00083		0.002146		0.001019		0.001132		0.002397		0.002132		60.2064		25.4988				4.84255		34.7226		68.8369
0.000434		0.008849		0.000566		0.000566		0.008472		0.000302		0.860344		0.809439				0.878092		0.532942		0.525875		0.015848		0.023543		0.000831		0.019637		0.000566		0.000302		26.9326		44.4915				25.7464		63.685		102.369
0.00415		0.171545		0.021191		0.234981		0.001416		0.000302		0.533104		0.512771				0.938306		0.155935		0.885408		0.010802		0.002805		0.001547		0.00268		0.000566		0.000302		32.7183		56.3535				24.3156		42.9264		23.6526
0.013258		0.001488		0.056612		0.117851		0.009511		0.005749		0.917113		0.797717				0.845662		0.531666		0.549085		0.000962		0.054383		0.008737		0.027376		0.000698		0.001283		11.0706		56.4971				31.6121		101.201		85.2086
0.041593		0.071837		0.098147		0.301826		0.000566		0.001548		0.97636		0.98316				0.826097		0.617471		0.374794		0.004433		0.009508		0.001752		0.012224		0.002132		0.004038		5.24765		9.06071				34.4073		82.2391		178.496
0.033596		0.004315		0.009926		0.895351		0.000566		0.004169		0.079751		0.712604				0.656891		0.230574		0.461343		0.000698		0.00734		0.007927		0.007095		0.002397		0.000698		14.0371		47.156				36.9954		92.4555		128.069
0.007318		0.002409		0.047321		0.015419		0.000698		0.004151		0.977156		0.568094				0.704483		0.434627		0.82521		0.001094		0.045589		0.015512		0.01523		0.000566		0.003378		11.2193		64.1356				27.0418		16.7474		40.4068
0.002339		0.010428		0.02764		0.033369		0.002		0.013303		0.857237		0.809835				0.838286		0.265637		0.141471		0.004697		0.033099		0.00162		0.013023		0.002		0.002529		16.2832		27.8344				82.3783		80.4326		59.6078
		0.003787		0.027751		0.062539		0.045371		0.001415		0.230697		0.478907				0.496574		0.70026		0.49649		0.00083		0.003594		0.001621		0.003868		0.007243		0.062141		27.3222		41.0584				88.4511		57.8045		139.907
0.003809		0.013385		0.547216		0.129876		0.024835		0.01653		0.880543		0.573194				0.513241		0.347711				0.003037		0.002672		0.009182		0.001265		0.000566		0.00534		18.7398		43.7646				46.1919		122.548		0
0.003113		0.00412		0.497223		0.002936		0.15861		0.015077		0.624569		0.662272				0.711021		0.450746		0.273301		0.012036		0.016007		0.157603		0.026498		0.001415		0.000698		107.724		62.8945				51.5436		52.3848		42.7447
0.016718		0.001883		0.084916		0.234319		0.000566		0.005738		0.891232		0.898992				0.546819		0.585109		0.629559		0.133139		0.003068		0.015472		0.005872		0.018699		0.002265		13.8641		5.46677				68.8472		138.294		194.513
0.051009		0.016472		0.07136		0.105399		0.00083		0.001942		0.897486		0.755131				0.678297		0.334881				0.003319		0.002673		0.038946		0.006265		0.001548		0.000566		35.9972		14.8849				87.6252		75.5734		0
0.020898		0.007015		0.02969		0.149096		0.005869		0.000566		0.751737		0.854319				0.42081		0.309719		0.208588		0.023165		0.011876		0.005698		0.004227		0.00083		0.000699		41.0934		20.0954				66.3719		51.8346		112.236
0.449749		0.011936		0.02583		0.006508		0.001679		0.000698		0.620939		0.776994				0.624102		0.276822		0.752311		0.002076		0.001752		0.015535		0.030249		0.000566		0.000434		47.1822		35.0298				30.348		73.2066		106.214
0.003067		0.002146		0.006023		0.002206		0.008624		0.006852		0.68365		0.969304				0.746993		0.472395		0.733811		0.000831		0.000831		0.012127		0.005736		0.024455		0.011926		66.2726		22.96				66.7761		61.4859		95.9931
0.787025		0.015491		0.196789		0.003786		0.016339		0.000698		0.653968		0.581527						0.625177		0.663239		0.001735		0.011084		0.004359		0.014257		0.000566		0.019952		33.1454		74.7854				0		50.9866		129.325
0.020185		0.001883		0.159177		0.187638		0.000698		0.003113		0.76207		0.719578				0.377727		0.538253		0.345019		0.000698		0.002146		0.002865		0.000603		0.001415		0.000698		22.3555		29.4853				34.8095		164.417		90.6351
0.001093		0.085964		0.04378		0.175248		0.556631		0.008358		0.599467		0.621068				0.499165		0.700695		0.464131		0.001415		0.002409		0.003849		0.000603		0.002279		0.013621		77.3328		60.5541				30.4857		53.791		90.8307
0.012681		0.052413		0.009832		0.219646		0.001225		0.000302		0.816097		0.397463				0.71871		0.894748		0.608442		0.005283		0.032097		0.006133		0.015726		0.002015		0.003246		11.5404		63.6214				29.4531		43.7338		172.303
0.037194		0.036245		0.011463		0.00988		0.053098		0.000698		0.934025		0.150866				0.962503		0.799839		0.537454		0.017316		0.028228		0.001207		0.00362		0.000831		0.000434		29.9347		36.2116				11.1718		36.2884		145.695
0.002925		0.021269		0.001094		0.000566		0.034206		0.005153		0.887432		0.727515				0.415627		0.897749		0.07123		0.007208		0.008015		0.005691		0.008964		0.00885		0.006887		67.0136		11.8792				57.9337		28.068		12.2928
0.000961		0.109144		0.014884		0.07336		0.162004		0.009076		0.761954		0.763149				0.403106		0.916975		0.245197		0.00589		0.061576		0.000566		0.002283		0.017245		0.000698		26.9726		30.1977				67.1604		161.612		159.53
0.279897		0.033894		0.01056		0.00951		0.012431		0.012053		0.804084		0.644518				0.241799		0.527754		0.361962		0.002792		0.001225		0.000566		0.003339		0.000831		0.012738		15.8807		57.6583				14.8258		83.6452		130.475
0.112041		0.038679		0.00583		0.003566		0.00083		0.004075		0.544763		0.686497				0.844526				0.367498		0.006347		0.009299		0.002717		0.001132		0.000831		0.079341		24.1759		17.6288				21.6538		0		135.313
0.00083		0.000962		0.050458		0.003715		0.012037		0.021882		0.856165		0.665174				0.419903		0.277768		0.692152		0.004699		0.000698		0.000434		0.001265		0.040858		0.000434		28.0921		16.589				48.2767		175.007		52.5971
0.000698		0.029948		0.01878		0.000698		0.00168		0.007563		0.751797		0.751546				0.276165		0.634048		0.868566		0.009415		0.066114		0.002865		0.001132		0.000566		0.000302		18.0834		42.9842				59.2538		104.367		44.4156
0.003189		0.173985		0.007066		0.004492		0.00534		0.006184		0.664963		0.779551				0.56616		0.68728		0.477436		0.000831		0.024738		0.001094		0.003831		0.020948		0.000698		44.4524		37.3939				10.5982		168.395		139.192
0.058032		0.00563		0.017385		0.012261		0.30733		0.000302		0.492939		0.870928				0.440379		0.660427		0.448644		0.000961		0.000566		0.000566		0.003567		0.011042		0.007938		42.2626		48.5126				26.1997		72.0934		127.427
0.001944		0.017325		0.027973		0.000434		0.001884		0.002112		0.339692		0.848979				0.400393		0.493788		0.499276		0.00083		0.001752		0.001603		0.001		0.043165		0.000302		24.7964		46.2165				32.6748		77.3576		97.7939
0.054186		0.017053		0.001752		0.04894		0.005265		0.010841		0.765222		0.860468						0.758528		0.4188		0.000698		0.011472		0.002696		0.001265		0.002717		0.002564		41.6617		36.4735				0		84.3663		131
0.002865		0.014429		0.008445		0.003678		0.001283		0.000302		0.262973		0.422559				0.452435		0.710771		0.055238		0.00266		0.001225		0.000302		0.015682		0.009058		0.000754		83.131		46.1222				17.2937		40.8598		36.3241
1.23551		0.038413		0.001884		0.003622		0.002265		0.001791		0.749187		0.641944				0.916397		0.394965		0.541245		0.000566		0.002603		0.0086		0.002151		0.000566		0.000302		30.8413		21.4049				10.1755		100.764		63.2036
0.008283		0.005691		0.006612		0.002188		0.037847		0.002188		0.895075		0.711498				0.713607		0.259143		0.261164		0.001943		0.019217		0.002376		0.000736		0.000698		0.004903		5.81257		26.235				44.271		45.7207		72.6809
0.059446		0.000963		0.053371		0.004715		0.239177		0.008488		0.38289		0.747827				0.609441		0.269715		0.644143		0.000566		0.001356		0.000434		0.010512		0.00083		0.000302		55.6402		73.0462				42.5386		32.3792		85.5275
0.161874		0.002997		0.001489		0.009804		0.069574		0.022702		0.912639		0.6982				0.344045		0.823086		0.519936		0.000961		0.011057		0.000302		0.027123		0.006398		0.011767		25.7664		35.0904				100.558		39.7504		62.1232
0.007171		0.085906		0.069903		0.001207		0.007068		0.009138		0.828994		0.36114				0.578211		0.838871		0.698751		0.000698		0.001357		0.000302		0.016398		0.010085		0.001094		25.8976		37.5346				50.7424		75.4263		68.6426
0.02764		0.000566		0.012006		0.003281		0.000566		0.095764		0.520462		0.758837				0.641283		0.865708		0.52046		0.003907		0.001094		0.013765				0.000962		0.000698		30.0805		55.4798				78.9495		37.0255		103.479
0.023923		0.134087		0.041845		0.000302		0.080586		0.113356		0.905369						0.540259		0.592556		0.328342		0.005981		0.008251		0.000302		0.012727		0.003585		0.032779		15.8281		8.92734				30.7163		142.379		166.422
0.030587		0.000962		0.048612		0.001924		0.016513		0.033948								0.942943		0.644534		0.160354		0.000566		0.002279		0.000302		0.209581		0.002339		0.031098		0		85.5141				5.19736		163.785		128.207
0.055665		0.103531		0.030016		0.005732		0.002866		0.030948		0.985493		0.322481				0.51057		0.429586		0.45407		0.001678		0.038088		0.000302		0.087216		0.042441		0.000698		6.38809		78.9385				31.76		27.2912		26.2411
0.329778		0.030713		0.00993		0.012651		0.010673		0.016133		0.642855		0.806237				0.750299		0.832869		0.711798		0.000566		0.001883		0.000302		0.005478		0.013045		0.00083		38.4417		29.0702				23.1771		48.8343		87.9744
0.00383		0.063821		0.014248		0.010389		0.11172		0.000566		0.150666		0.763006				0.628732		0.671071				0.00083		0.003068		0.002112		0.092087		0.016933		0.003905		15.6739		25.5981				23.5498		83.3619		0
0.00651		0.005032		0.035666		0.00617		0.094077		0.004492		0.747019		0.610781				0.370732		0.234736		0.412297		0.000566		0.001752		0.000302		0.056262		0.000566		0.00704		47.7299		42.1718				197.745		80.7352		266.852
0.003378		0.105937		0.04843		0.000566		0.015793		0.003056								0.762086		0.359261		0.592292		0.002397		0.004182		0.002564		0.002112		0.004253		0.000566		0		0				11.9215		43.1945		62.1183
0.039907		0.030589		0.068342		0.007754				0.019737		0.776535		0.928204						0.35761		0.318901		0.000566		0.001752		0.001679		0.004208		0.001489		0.026411		2.06659		7.99033				10.1008		117.04		139.037
0.004095		0.708617		0.005677		0.012734		0.043884		0.008548		0.325245		0.923826				0.936142		0.637218		0.127162		0.037871		0.017193		0.00351		0.013804		0.02829		0.01738		29.1393		15.5638				49.612		47.7671		36.3891
0.006453		0.014357		0.012068		0.140622		0.016298		0.004868		0.42422		0.465129				0.327092		0.707382		0.215349		0.000698		0.013376		0.000566		0.001265		0.001225		0.002925		15.7294		45.5192				148.272		79.746		161.638
0.008019		0.016323		0.163255		0.013971		0.003188		0.011418		0.192575		0.622288				0.719151		0.2009		0.463804		0.005396		0.005955		0.000962		0.001		0.004697		0.001548		35.867		60.9765				20.7753		7.67548		122.338
0.002793		0.042482		0.050194		0.001752		0.018217		0.016207		0.872515		0.383941				0.91869		0.335738		0.142073		0.008414		0.004638		0.007978		0.001		0.000566		0.005718		21.131		34.0437				30.8641		41.5016		116.199
0.000566		0.001883		0.058603		0.052049		0.013966		0.017357		0.358376		0.99415						0.610067		0.323037		0.000566		0.014552		0.026534		0.005868		0.00083		0.000566		34.287		4.55781				0.422248		38.7422		189.193
0.023147		0.002806		0.005234		0.000566		0.002207		0.004151		0.697141		0.811113				0.511417		0.503444		0.634391		0.000566		0.008961		0.000962		0.053837		0.005618		0.000566		38.7903		32.3145				107.731		102.707		376.984
0.002397		0.025335		0.0527		0.035093		0.020439		0.002132		0.628795		0.844602				0.742165		0.753281		0.559989		0.00566		0.001225		0.000566		0.001132		0.004829		0.006567		54.4362		18.3421				19.4117		47.5691		101.033
0.009		0.004709		0.021999		0.002659		0.000566		0.022021		0.342564		0.22225				0.581102		0.428989		0.78137		0.01436		0.000962		0.027559		0.043609		0.000698		0.001283		5.41381		30.3727				131.627		18.7718		64.9012
0.001283		0.054297		0.023509		0.056763		0.031945		0.001812		0.289064		0.871927				0.134391		0.620328		0.498787		0.000698		0.000962		0.039988		0.011333		0.004959		0.007888		17.8805		83.0701				138.839		61.8726		88.8901
0.004359		0.29246		0.001094		0.000302		0.125267		0.002265		0.943661		0.87961				0.399193		0.795949		0.676414		0.000698		0.002998		0.000831		0.000603		0.006469		0.001093		16.2691		35.4574				95.6502		81.6539		60.5243
0.091174		0.21503		0.003846		0.011718		0.061713		0.015624		0.334384		0.746202				0.432257		0.714302		0.571646		0.000566		0.001283		0.000434		0.020541		0.02821		0.000698		25.0363		52.4947				39.6981		107.467		121.02
0.007804		0.485171		0.01041		0.011926		0.08822		0.045214		0.792871		0.523839				0.972973		0.846278		0.388718		0.00383		0.004624		0.00317		0.005314		0.001094		0.000698		21.025		6.37138				23.6564		33.2134		198.877
0.050137		0.0097		0.006409		0.01004		0.00083		0.005453		0.943514		0.30412				0.915046		0.859064		0.633998		0.000566		0.000434		0.000566		0.00492		0.000698		0.000566		10.8598		66.0657				17.674		24.763		101.71
0.068821		0.38625		0.032715		0.016626		0.000566		0.000962		0.839395		0.81251				0.637978		0.933674		0.49282		0.000566		0.000302		0.000566		0.124365		0.255227		0.000566		43.6945		26.0101				15.0978		8.02647		149.219
0.366971		0.0518		0.036771		0.01389		0.01955		0.006338		0.883021						0.291313		0.959161		0.667884		0.001415		0.000566		0.000566		0.009555		0.006453		0.03294		24.9096		0				12.5573		12.261		164.632
0.00364		0.158917		0.02812		0.000566		0.02335		0.033537		0.658683		0.911045				0.71736		0.963863		0.030943		0.006642		0.000566		0.003699		0.056832		0.000831		0.001225		78.251		34.437				109.411		21.1963		69.0879
0.032131		0.001489		0.005884		0.000566		0.006865		0.006657		0.664398		0.89971				0.705751		0.936369		0.380855		0.025621		0.029745		0.001415		0.12153		0.000698		0.001942		26.7658		17.2953				117.655		27.6019		101.932
0.242833		0.359333		0.005093		0.148292		0.192079		0.007806		0.822356		0.761998				0.387729		0.704026		0.412737		0.057901		0.001094		0.000566		0.066733		0.013618		0.009184		65.263		41.6564				45.6458		92.4786		97.841
0.10047		0.004507		0.004769		0.071051		0.007259		0.000434		0.691885		0.574683				0.921555				0.566135		0.010435		0.000698		0.000566				0.000698		0.004827		31.3257		41.8509				5.57491		5.69091		61.7674
0.038215		0.001225		0.087629		0.012135		0.003655		0.003601		0.741544		0.768142				0.639375		0.945346		0.378256		0.000698		0.000831		0.000698		0.001396		0.009243		0.000302		74.2385		38.8496				88.1615		5.14618		112.444
0.004708		0.004244		0.049883		0.00351		0.00168		0.014594		0.96095		0.147209				0.63894		0.838567		0.303496		0.000566		0.000962		0.000566		0.02307		0.013828		0.000302		11.4609		13.0452				24.2017		21.7845		103.103
0.122781		0.000698		0.185339		0.14478		0.040102		0.002602		0.950232		0.912317				0.928479		0.799287		0.495985		0.000698		0.004638		0.000566		0.117362		0.002925		0.001659		18.1149		26.5227				30.7328		101.491		128.48
0.010846		0.000566		0.060867		0.047063		0.004171		0.00247		0.790798		0.892278				0.876735		0.768357		0.663009		0.004383		0.001224		0.000566		0.009425		0.00083		0.014993		33.602		18.7933				25.613		14.8818		156.931
0.015151		0.063564		0.114121		0.000962		0.001943		0.000566		0.671904		0.797641				0.371166		0.840682		0.546251		0.002805		0.000566		0.002773		0.002416		0.000698		0.003392		42.9043		38.7654				46.4523		128.041		142.594
0.000698		0.01538		0.093217		0.000566		0.001094		0.009102		0.764671		0.746664				0.38437		0.844674		0.573405		0.000698		0.013033		0.015807		0.008474		0.035133		0.009939		48.939		42.5264				45.2235		35.8584		93.1776
0.004359		0.000566		0.072964		0.136485		0.044204		0.003524		0.897684		0.946053				0.596532		0.754972		0.46952		0.015804		0.005883		0.004303		0.006267		0.009761		0.00168		76.3918		22.352				70.2811		24.7634		60.2929
0.000698		0.18739		0.037804		0.007391		0.00677		0.002925		0.756425		0.72973				0.558514		0.764137		0.478987		0.000566		0.000698		0.000698		0.003635		0.004445		0.005297		27.5926		48.2616				31.8169		33.5785		188.398
0.102384		0.000698		0.014445		0.117698		0.010333		0.002734		0.918693		0.663962				0.370788		0.969868		0.453908		0.004359		0.004049		0.000566		0.123093		0.00232		0.017995		14.163		47.1825				266.819		20.0038		91.7343
0.000566		0.072269		0.030613		0.002982		0.000434		0.002662		0.678935		0.464327				0.656737		0.983526		0.172632		0.00083		0.102107		0.000962		0.055307		0.002982		0.001812		53.2878		26.2091				15.7643		11.6429		43.2824
0.039849		0.034802		0.001883		0.164549		0.001868		0.003979		0.195412		0.928073				0.663231		0.865182		0.351922		0.005018		0.006349		0.000566		0.026153		0.000566		0.000961		30.8599		72.1903				27.7545		21.622		189.247
0.000566		0.107725		0.021802		0.011133		0.000434		0.003979		0.869627		0.716391				0.501297		0.876819		0.559753		0.001811		0.023095		0.011738		0.022495		0.001019		0.00326		11.9456		48.4717				31.2977		8.38953		26.1752
0.000566		0.168488		0.044599		0.010284		0.001283		0.004638		0.979577		0.703557				0.786733		0.888747		0.524537		0.001812		0.003919		0.000566		0.00149		0.013788		0.000962		14.4393		37.4235				74.0301		41.3828		125.941
0.2951		0.021566		0.010165		0.000434		0.037249		0.000566		0.86069		0.687881				0.313289		0.887343		0.425782		0.00587		0.068882		0.000434		0.013542		0.002		0.007832		49.092		39.0115				74.2556		20.0246		97.2849
0.048883		0.093606		0.035474		0.002132		0.001415		0.00168		0.681443		0.873329				0.26677		0.941785		0.590786		0.001735		0.001415		0.001019		0.011451		0.000434		0.015377		65.9373		16.5734				10.5137		17.1385		84.2344
0.017213		0.014888		0.02028		0.032818		0.001019		0.00168		0.997601		0.641257				0.660408		0.653366		0.657776		0.013378		0.003452		0.001603		0.000736		0.002		0.008094		0.655956		35.4111				34.3952		50.6411		102.055
0.009133		0.181922		0.005679		0.01421		0.060416		0.004226		0.741245		0.978612								0.251944		0.000566		0.006733		0.001283		0.004226		0.017676		0.010773		27.9535		12.2325				24.7735		3.33594		150.252
0.005869		0.028978		0.006733		0.051479		0.052197		0.007302		0.808463		0.892066				0.344334		0.913536		0.501631		0.003377		0.014994		0.015735		0.008964		0.001225		0.000566		31.4428		29.6837				31.3341		6.94926		124.234
0.00168		0.023271		0.018912		0.006058		0.003715		0.01552		0.961105		0.703554				0.91074		0.873935		0.2777		0.001529		0.001357		0.000302		0.000603		0.019349		0.000566		3.05591		32.8648				8.72322		16.7231		246.94
0.036039		0.039864		0.00333		0.00168		0.019342		0.010455		0.752537		0.650733								0.6519		0.020435		0.002603		0.005793		0.001622		0.02673		0.000698		32.6573		20.4221				0		7.56944		122.774
0.041394		0.199935		0.850195		0.121375		0.003786		0.029373		0.901755		0.521544				0.401823		0.839438		0.535909		0.013643		0.00326		0.002397		0.011755		0.007139		0.037674		10.039		35.2918				42.8152		35.0926		141.416
0.424999		0.012261		0.944528		0.01155		0.012418		0.001679		0.728925		0.855797				0.349771		0.886053		0.366791		0.000566		0.001489		0.001547		0.000603		0.000566		0.001094		34.1655		20.8775				43.0436		10.0613		156.911
0.479038		0.003787		0.118276		0.006849		0.161229		0.014248		0.609837		0.738744				0.731335		0.897857		0.5665		0.004169		0.005032		0.000566		0.000868		0.001884		0.000434		36.2537		40.0606				83.9884		21.9049		122.558
0.000962		0.006087		0.005699		0.098719		0.051138		0.002925		0.580529		0.790185				0.939231		0.916087		0.541291		0.001944		0.014552		0.016208		0.001754		0.002865		0.000566		31.7934		31.6563				51.2456		26.0371		71.6182
0.028464		0.001883		0.239269		0.140558		0.001752		0.001093		0.854979		0.661692				0.187672		0.953005		0.419404		0.000302		0.006936		0.006013		0.00149		0.008323		0.000566		30.6769		28.104				8.31681		25.8673		137.618
0.010189		0.064325		0.001094		0.154783		0.076302		0.045094		0.737679		0.751397				0.887179		0.883512		0.503002		0.007672		0.020828		0.016899		0.00915		0.077502		0.000698		40.3129		26.1109				46.8421		23.2053		173.845
0.023298		0.10754		0.010428		0.023893		0.024146		0.005629		0.741051		0.903298				0.899206		0.973305		0.310858		0.000698		0.000831		0.044705		0.006397		0.005953		0.012331		40.3694		10.3955				27.207		11.4542		69.6341
0.045508		0.034618		0.165114		0.002147		0.010955		0.017253		0.950612		0.830763				0.617403		0.898958		0.270208		0.001944		0.074327		0.045381		0.088139		0.051144		0.002601		9.19837		54.6731				52.5888		34.7345		185.879
0.000698		0.189537		0.168896		0.107578		0.000962		0.038758		0.943409		0.837447				0.849405		0.862539				0.006001		0.001883		0.021589		0.007508		0.002277		0.001488		12.8799		35.9492				19.0668		51.0943		0
0.003187		0.04178		0.022685		0.092166		0.012249		0.034298		0.659999		0.500759				0.418297		0.777817		0.404512		0.008753		0.000698		0.002279		0.000603		0.061014		0.002207		24.5251		72.5476				22.7873		37.3898		119.756
0.014524		0.053		0.255542		0.00333		0.016417		0.003642		0.547989		0.871914				0.432817		0.538155		0.880183		0.000961		0.00332		0.00241		0.006054		0.01069		0.01067		34.6581		22.6135				23.4061		95.7153		42.7694
0.021078		0.003129		0.00333		0.307047		0.006145		0.00083		0.193929		0.858385				0.718169		0.893184		0.374642		0.000566		0.026136		0.015552		0.020923		0.002338		0.001679		35.4165		32.4782				174.494		103.644		185.414
0.001548		0.018036		0.868854		0.37825		0.000831		0.001812		0.92156		0.852866				0.952594		0.915278		0.409781		0.001812		0.014436		0.000962		0.005776		0.000698		0.000698		9.50756		17.5891				53.1003		18.3784		90.3183
0.002075		0.002734		0.03178		0.237551		0.009356		0.001752		0.975218		0.777827				0.470039		0.881085		0.110424		0.000698		0.004515		0.012138		0.003831		0.00083		0.020532		13.4752		34.2738				89.8037		21.7437		125.397
0.001944		0.052634		0.04316		0.024213		0.171005		0.002409		0.902168		0.853801				0.915876		0.973243		0.619299		0.000566		0.001489		0.001357		0.001264		0.079534		0.002602		28.7443		45.0547				12.6798		7.76976		126.003
0.032031		0.007089		0.037277		0.100069		0.000754		0.008443		0.922357		0.960335				0.524523		0.960037		0.422269		0.001679		0.004445		0.007567		0.038739		0.000302		0.007865		16.4325		10.2546				41.5548		35.3559		116.499
0.017054		0.008021		0.017402		0.006946		0.017747		0.036272		0.579194		0.341414				0.15151		0.931512		0.685311		0.000698		0.001488		0.003989		0.029945		0.000434		0.014419		32.2776		39.4457				12.1022		34.8259		213.805
0.016642		0.002075		0.453643		0.041183		0.015297		0.029632		0.733306		0.779402				0.516416		0.965534		0.241134		0.000698		0.00569		0.003787		0.001132		0.000434		0.004707		40.2416		83.7467				179.744		22.2102		247.121
0.015696		0.001225		0.116741		0.053518		0.001207		0.031351		0.765334		0.967424				0.582166		0.479995		0.329041		0.003207		0.001225		0.010489		0.001132		0.000886		0.002132		89.6134		7.08798				36.9783		46.2524		126.222
0.005869		0.008901		0.00162		0.062319		0.000434		0.007245		0.80075		0.853632				0.489855		0.965427		0.16153		0.001018		0.011674		0.058709		0.016342		0.003413		0.000698		25.9276		24.9729				34.4821		8.42678		60.9011
0.000698		0.009628		0.23102		0.073238		0.013771		0.006132		0.759459		0.951191				0.517091		0.884116		0.118155		0.002981		0.009113		0.017989		0.001566		0.000434		0.03145		36.1568		10.0452				9.03345		36.6784		75.1467
0.100627		0.050695		0.035556		0.002075		0.001415		0.000566				0.423865				0.779885		0.830704		0.263227		0.011623		0.002804		0.041828		0.023017		0.000434		0.007379		0.84288		21.1533				32.8504		15.1439		164.952
0.04407		0.002146		0.045958		0.10106		0.000434		0.002926		0.437318		0.926951						0.775131				0.084216		0.013516		0.003261		0.003566		0.001548		0.001415		40.0207		15.201				0		29.777		0
0.002805		0.027834		0.006865		0.001415		0.012751		0.021778		0.768098		0.515095				0.974162		0.665946		0.344931		0.027997		0.025272		0.001883		0.00481		0.001415		0.000698		44.3657		52.624				16.3206		83.3824		136.14
0.058467		0.021725		0.035085		0.146543		0.000698		0.001659		0.67952		0.790209				0.44355		0.795082		0.314255		0.000566		0.005762		0.000698		0.001886		0.002982		0.005547		83.2428		3.69262				45.8959		43.7637		131.642
0.001225		0.014895		0.013031		1.01163		0.004945		0.003017		0.300939		0.992141				0.554987		0.849682		0.578319		0.001811		0.017772		0.004096		0.008567		0.000698		0.031549		13.0314		4.27854				32.8134		20.9209		122.312
0.002804		0.001225		0.005356		0.023706		0.073162		0.002564		0.872112								0.955319		0.2102		0.006454		0.005955		0.000566		0.00485		0.00383		0.008843		38.6408		0				31.356		24.9646		71.4362
0.137579		0.041891		0.159289		0.001151		0.009776		0.000434		0.452922		0.86407				0.485346		0.830809		0.32334				0.001225		0.000434		0.001754		0.000698		0.002564		30.9891		15.8617				68.4537		44.4261		120.358
0.009959		0.064493		0.012575		0.000302		0.004228		0.029818		0.790627		0.342141				0.578504		0.889838		0.685966		0.007471		0.008061		0.001151		0.007019		0.000566		0.000302		46.5336		15.499				42.5249		27.2298		136.365
0.007448		0.00162		0.17691		0.002585		0.003567		0.000302		0.603974		0.711065				0.818076		0.900271		0.067837		0.006155		0.00812		0.002453		0.005961		0.004359		0.000302		108.391		12.4144				65.6409		39.3973		55.5802
0.049754		0.089062		0.667458		0.001283		0.067676		0.003017		0.971705		0.863804				0.228934		0.16029		0.228098		0.006287		0.001883		0.001736		0.00215		0.001415		0.002112		6.07251		66.4012				12.6831		44.7905		62.5327
0.002793		0.050031		0.043476		0.015937		0.000566		0.000302		0.719069		0.922837				0.640494		0.943081		0.353481		0.068861		0.001357		0.000302		0.000736		0.002397		0.000302		51.4779		7.93647				55.6509		60.3553		122.259
0.001283		0.013912		0.001225		0.000434		0.01439		0.003922		0.60638		0.476941				0.323664		0.597126		0.638975		0.004646		0.060538		0.000434		0.005035		0.001416		0.002112		35.3758		23.1857				19.2353		84.2845		97.6278
0.05348		0.002146		0.279329		0.00713		0.137698		0.001339		0.869313		0.685079				0.562102		0.547844		0.455235		0.131287		0.032946		0.000887		0.011201		0.000566		0.000302		62.8812		28.7232				61.7661		68.0416		69.0876
0.054103		0.012061		0.061045		0.023254		0.006114		0.002717		0.835802		0.819715				0.606099		0.64136		0.299075		0.017278		0.001752		0.000566		0.000603		0.002133		0.000302		11.5362		9.13463				192.153		40.5773		121.036
0.002793		0.060874		0.019894		0.000302		0.001151		0.000434		0.792702		0.242317				0.434322				0.522618		0.000566		0.007462		0.000434		0.006136		0.000566		0.000302		14.373		11.9357				85.1673		24.1206		200.706
0.056288		0.037282		0.123279		0.014315		0.002265		0.000566		0.669025		0.811444				0.373805		0.919829		0.503648		0.002793		0.003261		0.002188		0.003635		0.00083		0.005091		29.5594		10.2748				31.7042		20.4761		154.356
0.000566		0.015351		0.002672		0.001151		0.003057		0.007868		0.635391		0.946275				0.7952		0.76916		0.359617		0.001942		0.011838		0.000302		0.008109		0.003641		0.000434		30.1881		14.8576				65.8875		61.6789		148.343
0.001547		0.098729		0.04866		0.000566		0.026211		0.00083		0.684652		0.822012						0.638492		0.221315		0.002132		0.001489		0.002453		0.005083		0.077943		0.000302		18.3409		55.6441				0		41.7641		97.8279
0.014963		0.009438		0.003068		0.000434		0.004253		0.012369		0.820088		0.955171				0.714795		0.759629		0.359375		0.002207		0.002014		0.001283		0.036518		0.001884		0.005244		25.4758		9.40308				60.965		29.2814		106.759
0.018114		0.014817		0.081104		0.003566		0.100357		0.000698		0.731515		0.963957				0.543316		0.428904		0.447297		0.000566		0.00326		0.000434		0.067196		0.000698		0.000434		14.6057		19.7938				21.4748		64.5808		129.223
0.00351		0.001883		0.087429		0.014162		0.002132		0.029323		0.442656		0.165189				0.510857		0.570465		0.3676		0.000829		0.001357		0.000302				0.000302		0.000831		34.2615		10.1948				39.2603		66.8782		106.225
0.015564		0.019419		0.056633		0.005808		0.012455		0.016121		0.956774		0.655147				0.386794		0.568208		0.692361		0.005076		0.042892		0.000434		0.007602		0.005585		0.008097		11.1262		121.023				62.0588		110.849		149.096
0.034153		0.071984		0.687433		0.003601		0.014774		0.000962		0.297625		0.907697				0.322984		0.544008		0.593025		0.000831		0.002015		0.000886		0.021621		0.000302		0.119432		26.8263		3.01799				24.1955		44.8718		172.946
0.024012		0.005751		0.089256		0.004451		0.003434		0.035899		0.431906		0.229764				0.628005		0.882293				0.000698		0.00083		0.001659		0.007817		0.001283		0.00168		13.5623		12.721				50.8219		43.8617		0
0.015342		0.01357		0.057086		0.010278		0.002453		0.000566		0.892028		0.448236				0.475608		0.391007		0.596384		0.007373		0.007332		0.002829		0.097507		0.000434		0.008613		81.1388		35.1269				15.0015		25.575		243.653
0.014566		0.057195		0.017008		0.025022		0.005718		0.00534		0.922661		0.775084				0.200153		0.496617		0.607986		0.003377		0.003392		0.000754		0.083225		0.023569		0.00083		13.5397		17.241				5.82857		57.4831		82.7828
0.002074		0.006875		0.018516		0.000302		0.096885		0.012453				0.98284				0.686238		0.837112		0.165689		0.002792		0.001621		0.001791		0.029678		0.000831		0.043049		25.6114		2.63911				98.2636		80.1412		59.823
0.07259		0.16562		0.058509		0.000302		0.034192				0.497564		0.630416				0.714265		0.723844		0.668415		0.000962		0.002147		0.001471		0.017488		0.000698		0.000566		28.6292		46.2466				100.311		46.6629		128.573
0.031071		0.133034		0.000962		0.000566		0.000962				0.993336		0.859942				0.400535		0.234903		0.352362		0.000698		0.001489		0.001471		0.036272		0.034394		0.003114		3.73878		102.823				65.2402		102.897		106.215
0.000566		0.075136		0.57878		0.00468		0.049493		0.038759		0.39776		0.390189				0.800488		0.770943		0.348182		0.000698		0.000698		0.001019		0.014707		0.001488		0.007258		24.5057		22.5097				40.6611		58.7569		78.5242
0.003189		0.057145		0.041421		0.229448		0.106948		0.078114		0.455003		0.662423				0.761354		0.418337		0.06337		0.008151		0.001868		0.001679		0.010486		0.00654		0.014239		34.7214		29.5776				55.1283		57.767		66.9906
0.000566		0.001488		0.0068		0.032213		0.002207		0.00162		0.80812		0.826071				0.656024		0.581228				0.001415		0.000434		0.000566		0.002376		0.018183		0.002936		19.7012		26.9594				77.8153		152.814		0
0.000698		0.082068		0.00083		0.002133		0.001357		0.003331		0.359868		0.915114				0.917789		0.516922		0.527019		0.000566		0.001548		0.000434		0.005152		0.001883		0.003434		22.6771		23.856				18.6378		45.2348		37.6761
0.00266		0.001488		0.01325		0.001679		0.01549		0.002015		0.602197		0.396446				0.570015		0.644474		0.711242		0.002792		0.00383		0.001547		0.00768		0.001488		0.001339		43.6542		38.9681				133.156		55.5489		119.818
0.005472		0.001225		0.025869		0.057972		0.007146		0.112877		0.777844		0.484724				0.367367		0.821873		0.332911		0.001547		0.000566		0.000434		0.016437		0.000434		0.00083		24.067		36.4447				52.9117		51.0747		98.034
0.021888		0.001883		0.157882		0.009643		0.072091		0.083227		0.397454		0.899716				0.697952		0.217125		0.385845		0.002076		0.002397		0.001283		0.005868		0.000566		0.017049		46.9068		17.9865				38.6982		7.0186		149.621
0.066197		0.003129		0.003129		0.001604		0.01868		0.000566		0.742143		0.882193				0.307325		0.763478		0.477868		0.005868		0.000566		0.002132		0.002112		0.045475		0.010955		42.5446		7.00202				167.089		47.6115		101.096
0.259347		0.004505		0.081472		0.016549		0.01547		0.006058		0.06781		0.707159				0.752631		0.598039		0.292035		0.000698		0.000698		0.000302		0.000151		0.007568		0.007069		8.90383		17.5148				14.2212		81.6736		118.917
0.013734		0.001883		0.004901		0.000434		0.035836		0.038674		0.793095		0.964269				0.605916		0.769757		0.818233		0.000566		0.003114		0.001415		0.008224		0.000566		0.012301		25.7691		17.0693				74.294		89.7955		98.4268
0.017078		0.009367		0.013894		0.004736		0.007114		0.000434		0.885834		0.283262				0.38041		0.296681		0.274283		0.001547		0.012532		0.021624		0.005657		0.001225		0.005869		40.6971		30.9992				79.6459		22.2599		144.395
0.007057		0.001883		0.050523		0.000302		0.011097		0.026708		0.422383		0.592209				0.816181		0.649836		0.62982		0.000566		0.00332		0.000566		0.013067		0.00168		0.000566		5.73234		11.5367				41.1522		71.4725		62.6219
0.009868		0.013869		0.001752		0.000566		0.001811		0.003583				0.537713				0.126881		0.314419		0.840392		0.000434		0.000566		0.000302		0.000868		0.000962		0.000566		0		26.7554				24.2992		45.254		35.2407
0.012884		0.016173		0.009499		0.000566		0.000962		0.026091				0.745593				0.444794		0.459711		0.284458		0.003189		0.024474		0.001019		0.008131		0.000566		0.000302		0		24.9282				16.2145		38.2126		83.5141
0.007434		0.032967		0.019795		0.003378		0.138744		0.002338		0.524699		0.836268				0.502046		0.599755		0.398999		0.004547		0.003846		0.000434		0.001773		0.008738		0.028961		38.9565		13.4549				54.4708		45.3974		7.13957
0.045487		0.037813		0.022369		0.012226		0.000434		0.001791		0.500753		0.421867				0.573388		0.689624				0.000698		0.001094		0.000566		0.002283		0.00168		0.001943		10.7563		17.3095				76.9323		81.8686		0
0.001678		0.001283		0.394918		0.00617		0.006907		0.00775		0.187977		0.81439				0.59546		0.971832		0.534902		0.000698		0.005235		0.000698		0.003076		0.034154		0.002734		18.6922		19.8644				49.65		7.71186		162.137
0.046962		0.005133		0.319758		0.017926		0.008209		0.004506		0.793901						0.276227		0.692935		0.402065		0.001093		0.000831		0.000886		0.038678		0.002		0.000698		41.6625		0				25.8156		30.1677		142.66
0.050933		0.001282		0.133898		0.001415		0.000566		0.013445		0.512709		0.912734				0.271618		0.596667		0.238458		0.002207		0.001488		0.000566		0.001397		0.000434		0.024436		32.0815		33.6583				78.2927		81.535		21.4076
0.003716		0.116554		0.022199		0.061262		0.000434		0.000302		0.682875		0.851522				0.276397		0.294904		0.385781		0.000566		0.001225		0.000566		0.004131		0.007945		0.000886		25.2962		28.5434				19.4216		62.9283		97.0996
0.008107		0.040099		0.003857		0.017399		0.014962		0.017274				0.741635				0.192022		0.726845		0.587158		0.000961		0.001094		0.000434		0.015823		0.000302		0.000302		14.6406		80.8231				65.9726		40.4857		162.101
0.0681		0.049528		0.030831		0.001019		0.023316		0.011468		0.447728		0.805086				0.966516		0.548202		0.288113		0.002529		0.020857		0.002321		0.013051		0.001621		0.001207		12.0091		28.7874				10.5889		94.087		103.622
0.007639		0.000566		0.077618		0.032169		0.214227		0.000302		0.145626		0.842533				0.967829		0.223206		0.569534		0.000566		0.001357		0.004019		0.03086		0.000566		0.000754		16.2796		46.6042				10.6545		29.5523		73.8044
0.021012		0.010568		0.000754		0.003754		0.031014		0.035889		0.77692		0.680733				0.654435		0.109131		0.405256		0.007697		0.001488		0.000434		0.061509		0.011977		0.002112		62.2769		52.7836				46.7764		30.2683		134.082
0.017279		0.002717		0.000302		0.000434		0.242659		0.017859		0.685391		0.964795				0.461946		0.359804		0.414077		0.012035		0.001357		0.008718		0.043886		0.004302		0.004548		14.5325		14.2744				22.7793		71.2425		112.295
0.054452		0.060834		0.586847		0.026079		0.023022		0.000434		0.458406		0.974115				0.592352		0.858121		0.125176		0.003451		0.00083		0.014607		0.02132		0.000698		0.000302		10.2589		7.74771				34.0751		36.8685		119.548
0.020558		0.037817		0.138551		0.013116		0.016678		0.000434		0.784344		0.850913				0.882727				0.627923		0.00168		0.001093		0.000566		0.006715		0.014551		0.000754		29.1471		11.3645				30.5938		0		128.841
0.00083		0.137504		0.003129		0.001548		0.315349		0.00232		0.812762		0.902492				0.241272		0.458675		0.063139		0.001679		0.000962		0.005265		0.010375		0.000566		0.000434		29.3777		6.84351				41.1324		84.1911		45.2266
0.015755		0.001094		0.009304		0.001548		0.002792		0.004886		0.724574		0.78568				0.081816		0.52958		0.571794		0.000698		0.005032		0.006247		0.002187		0.001283		0.002905		8.0608		10.9342				24.1786		26.2228		66.3773
0.000698		0.00241		0.003584		0.008342		0.003246		0.000698		0.12409		0.644299				0.583728		0.377398		0.400437		0.003189		0.001225		0.017362		0.002451		0.012588		0.001283		16.9931		26.1468				12.6135		92.2171		132.337
0.005546		0.112803		0.019028		0.000566		0.000566		0.031549		0.382215		0.946861				0.332266		0.827754		0.305953		0.00083		0.003919		0.003114		0.019806		0.000831		0.005906		31.6666		20.1415				22.4745		70.7705		183.071
0.003056		0.024406		0.23586		0.012134		0.002265		0.001151		0.430973		0.829793				0.200023		0.459284		0.722129		0.00083		0.000961		0.000434		0.005448		0.004303		0.002132		23.9746		17.7287				107.294		77.0646		53.3731
0.025184		0.059217		0.026406		0.003188		0.00083		0.00679		0.612631		0.93761				0.988639		0.62927		0.343449		0.00083		0.009174		0.000566		0.002319		0.001151		0.002528		54.6747		13.4117				5.87981		42.6713		33.6472
0.007112		0.054167		0.001019		0.005342		0.010112		0.005397		0.167958		0.311954				0.936969				0.414388		0.01618		0.000962		0.001812		0.002319		0.006793		0.015718		3.91602		31.1303				21.4137		73.1315		71.8809
0.000566		0.018104		0.000434		0.004756		0.001283		0.001283		0.973393		0.936179				0.735952		0.540158		0.518595		0.004888		0.00648		0.000698		0.003372		0.000566		0.000566		11.0168		7.95713				5.41619		90.4807		131.004
0.055503		0.002541		0.046739		0.002397		0.001812		0.000566		0.436856						0.829909		0.444922		0.248713		0.000698		0.02761		0.00083		0.008323		0.000566		0.019529		20.378		0				23.7062		75.473		95.8948
0.002528		0.011997		0.000566		0.00449		0.003699		0.00498		0.695305		0.907478				0.905124		0.649551		0.236167		0.000566		0.021648		0.001548		0.002283		0.000698		0.002585		61.3034		44.0308				8.73787		59.1608		149.175
0.000698		0.002935		0.117599		0.003699		0.010511		0.022175		0.879143		0.718919				0.986376		0.454435		0.72568		0.000566		0.003524		0.000698		0.002151		0.001548		0.001548		8.90913		15.9021				2.14107		100.218		92.6511
0.009866		0.000434		0.105765		0.005793		0.001415		0.000754		0.631343		0.934179				0.509807		0.305285		0.238704		0.010905		0.041021		0.03808		0.011397		0.000566		0.023909		22.7965		8.92774				67.9348		30.5266		66.1977
0.001547		0.019412		0.118524		0.00468		0.005662		0.011746		0.367704		0.981936				0.948946		0.918151		0.775043		0.001811		0.025253		0.000962		0.010213		0.02384		0.002133		22.6269		3.55319				14.632		42.2086		86.008
0.030095		0.000566		0.053887		0.001679		0.000434		0.012602		0.508301		0.142005				0.389316		0.276306		0.873144		0.002661		0.001488		0.000566		0.073114		0.011745		0.006525		40.9207		38.7149				95.6592		18.7513		31.9704
0.170892		0.001357		0.005162		0.010324		0.192139		0.004284		0.923246		0.978164				0.760713		0.598897		0.523855		0.000566		0.025921		0.051948		0.146116		0.003584		0.000302		34.3461		4.89261				17.003		74.8273		103.021
0.020602		0.017578		0.025386		0.002529		0.488409		0.002641		0.771756		0.783317				0.533137		0.668327		0.350405		0.000961		0.001752		0.00083		0.008108		0.001094		0.000302		123.474		23.0551				47.8007		73.5623		134.018
0.008753		0.001489		0.018164		0.001812		0.000698		0.001868		0.757224		0.962039				0.528442		0.311223		0.241602		0.000962		0.006876		0.019402		0.007713		0.016455		0.014584		16.9201		26.0854				49.6705		78.2279		114.342
0.040571		0.051055		0.052696		0.002397		0.007319		0.001151		0.953985		0.947808				0.503267		0.677291		0.722138		0.001812		0.000962		0.001415		0.042119		0.027012		0.008732		18.1768		25.4919				82.0868		73.6742		67.7319
0.003188		0.024607		0.021121		0.000566		0.001225		0.002981		0.745069		0.716158				0.786442				0.316288		0.00266		0.001357		0.000698		0.004029		0.017539		0.000434		81.9412		11.2519				75.8691		0		19.5241
0.000566		0.02526		0.324899		0.007303		0.005165		0.000302		0.80836		0.814373				0.805224		0.700437		0.706678		0.000831		0.003787		0.000434		0.051284		0.000566		0.006435		28.1872		27.1133				48.3853		49.1746		45.542
0.008358		0.00162		0.147551		0.002132		0.005738		0.006997		0.741392		0.945298				0.742383		0.593463		0.49674		0.004754		0.005164		0.02025		0.010379		0.00083		0.000886		34.2964		8.16994				13.3318		106.771		135.63
0.029989		0.000566		0.079312		0.002982		0.030793		0.004284		0.916508		0.740232				0.840789		0.601247		0.620077		0.013642		0.000566		0.013569		0.007323		0.018367		0.000566		24.6025		12.8689				32.2818		67.2761		50.3629
0.002528		0.004315		0.050418		0.003566		0.012755		0.018151		0.812684		0.591794				0.752383		0.430876		0.124374		0.015225		0.001357		0.001944		0.026383		0.001489		0.000302		40.9162		4.43978				6.73022		50.4224		11.6417
0.000566		0.007664		0.069179		0.000566		0.134014		0.000698		0.607173						0.553062		0.820295		0.81933		0.010991		0.009224		0.003887		0.011737		0.043734		0.000302		28.0112		1.13811				41.4602		59.1178		51.4841
0.030183		0.00083		0.005529		0.011039		0.003655		0.001942		0.963317		0.986474				0.943364		0.327386				0.003906		0.017006		0.010492		0.027561		0.000962		0.000698		17.2609		12.4745				35.3444		63.1717		0
0.030904		0.017692		0.011473		0.018867		0.001225		0.002397		0.889465		0.603515				0.807858		0.725703		0.667855		0.000831		0.015067		0.008227		0.005643		0.002672		0.005222		40.6307		46.5677				30.3776		41.3085		114.8
0.004756		0.007401		0.063067		0.000302		0.052559		0.000698				0.643524				0.889918		0.658501		0.391442		0.000962		0.001357		0.003905		0.001262		0.002936		0.000566		1.71391		74.2874				32.6798		101.977		144.744
0.000831		0.002997		0.009642		0.012087		0.002804		0.012945		0.610224		0.810302				0.781922		0.232123		0.630099		0.006658		0.024733		0.000302		0.159975		0.001944		0.001416		81.4406		41.4654				26.7207		23.0566		152.405
0.000698		0.004971		0.238204		0.000302		0.030272		0.004073		0.815061		0.818872				0.477003		0.939097		0.252636		0.000698		0.000962		0.026783		0.071233		0.000566		0.001812		30		32.1085				22.9635		21.1678		164.938
0.007962		0.003393		0.121259		0.00317		0.00083		0.045349		0.986777		0.984919				0.537591		0.940634		0.892913		0.028148		0.010553		0.000434		0.013635		0.00083		0.009001		8.93068		2.63651				6.62712		20.0399		66.1138
0.001812		0.003392		0.000566		0.002529		0.039267		0.000302		0.747923		0.753762				0.471141		0.613563		0.506646		0.000831		0.002409		0.000302		0.063		0.001225		0.003511		74.9709		37.8451				44.7129		34.7442		67.3809
0.031538		0.001884		0.000698		0.002982		0.022887		0.004263		0.590791		0.45088				0.47519		0.478928		0.455211		0.001679		0.040569		0.003246		0.043904		0.001488		0.012209		46.0548		65.1321				247.748		80.8216		136.006
0.000698		0.045952		0.000434		0.00917		0.007389		0.000566		0.620076		0.866357				0.719766		0.524714		0.179215		0.000566		0.005235		0.008737		0.01245		0.008515		0.037228		106.889		35.7571				18.7083		72.0384		82.1158
0.002095		0.39089		0.172779		0.000566		0.006612		0.000566		0.946618		0.967374				0.717982		0.803668		0.362613		0.008944		0.003392		0.001736		0.041695		0.034704		0.002924		6.59775		8.59575				41.4472		54.6598		122.79
0.045097		0.030306		0.032694		0.029239		0.023137		0.033506		0.653617		0.809205				0.298987		0.736432		0.335714		0.000962		0.000698		0.000566		0.073186		0.001548		0.001151		65.7441		39.5771				45.6126		69.4781		148.088
0.188283		0.227944		0.046339		0.000566		0.002397		0.000698		0.488442		0.750191				0.903395		0.483101		0.451828		0.005019		0.003655		0.001415		0.041847		0.000566		0.000302		64.3781		15.791				28.3706		47.8105		98.5259
0.00417		0.003199		0.162707		0.000302		0.079702		0.004039		0.659573		0.934446				0.731198		0.838043		0.828996		0.006132		0.003656		0.001283		0.001923		0.005474		0.013435		68.6798		25.5552				64.6193		68.7118		45.2419
0.016958		0.000962		0.012885		0.004318		0.036275		0.031927		0.416692		0.77926				0.862208		0.761296		0.462256		0.000698		0.000962		0.004924		0.002319		0.019899		0.006265		68.2563		32.9927				35.4995		75.4396		166.512
0.000962		0.121751		0.199924		0.000566		0.006734		0.002641		0.995132		0.875366						0.539121		0.403305		0.000698		0.003523		0.001339		0.001132		0.000566		0.005733		0.812655		22.369				28.2807		66.4798		56.7561
0.001811		0.006581		0.060061				0.013116		0.003678		0.97491		0.988927				0.906606		0.520671		0.703913		0.003773		0.001225		0.015115		0.001396		0.000962		0.000566		12.1656		9.2781				13.4837		47.1516		190.562
0.088648		0.032066		0.003463		0.00498		0.03797		0.000302		0.560809		0.930445				0.952152		0.608042		0.115748		0.006206		0.006937		0.005264		0.015001		0.00162		0.002529		23.1005		86.3812				15.6545		62.5219		84.5276
0.02992		0.095262		0.036095		0.001811		0.058224		0.001791		0.899484		0.704149				0.970427		0.577721		0.362257		0.00083		0.006611		0.001471		0.001265		0.000831		0.001415		10.9904		40.6746				2.46386		110.153		121.573
0.002792		0.018068		0.099457		0.024308		0.005417		0.005279		0.676723		0.93108				0.696755		0.468996		0.338555		0.019752		0.001621		0.011021		0.01332		0.012119		0.001019		55.886		36.6263				73.5683		109.825		133.518
0.026679		0.011605		0.020384		0.013375		0.030518		0.031773		0.36799		0.864171				0.980579		0.599779		0.340716		0.00083		0.001225		0.026042		0.006435		0.000566		0.003566		56.9478		32.7505				5.75821		84.2058		144.396
0.015017		0.257838		0.013583		0.002265		0.032396		0.004151		0.604366		0.906595				0.424447		0.385142		0.386085		0.000831		0.002998		0.015136		0.001264		0.000566		0.000302		104.459		30.3616				48.1195		37.3836		100.523
0.012644		0.001094		0.035891		0.006755		0.082336		0.001868		0.757632		0.889803				0.885347		0.343029		0.457675		0.00083		0.004638		0.001151		0.003604		0.008505		0.000302		44.6206		20.9192				21.0717		69.4529		162.132
0.322367		0.001884		0.080273		0.000566		0.010715		0.019884		0.485465		0.627146				0.209275		0.355458		0.569676		0.00083		0.008252		0.001283		0.00166		0.001883		0.001659		39.5615		63.8814				72.7759		36.9238		191.478
0.010813		0.016982		0.064761		0.000566		0.001811		0.000434		0.865252		0.800378				0.949825		0.610901		0.47421		0.002528		0.005234		0.000434		0.0204		0.001415		0.000434		19.3017		61.3432				4.41547		67.0092		157.38
0.010619		0.413497		0.017094		0.001603		0.005619		0.004416		0.548206		0.473204				0.792398		0.675363		0.503914		0.000566		0.004242		0.013833		0.001661		0.031681		0.000566		44.8194		61.8045				28.8605		95.9828		87.6942
0.026393		0.029738		0.061629				0.012956		0.004374		0.759361		0.859827				0.348549				0.325227		0.002397		0.092943		0.003434		0.00166		0.002		0.000566		41.1899		23.2508				7.82232		78.039		153.05
0.012655		0.021001		0.084814		0.022251		0.022347		0.001659		0.553996		0.980372				0.45585		0.606197		0.548626		0.015732		0.076037		0.000566		0.007392		0.002132		0.000434		53.8814		8.63989				274.305		95.9549		190.122
0.026725		0.015408		0.330664		0.04388		0.021455		0.000302		0.973		0.531643				0.810115		0.611455		0.424447		0.027367		0.007998		0.00083		0.005019		0.002529		0.015511		9.79727		47.0489				55.9051		36.4763		134.418
0.002015		0.056454		0.018584				0.002396		0.001736		0.639654		0.952108				0.699532		0.870373		0.360532		0.002278		0.002936		0.000962		0.004492		0.001547		0.06273		90.8617		10.3932				14.206		21.9158		127.294
0.102804		0.045229		0.009051		0.002509		0.024099		0.002508		0.657267		0.890658				0.717256		0.113025		0.323654		0.051727		0.07501		0.033647		0.008077		0.00247		0.000302		44.0125		20.7908				24.4147		49.9439		157.753
0.033637		0.001358		0.018454		0.006189		0.000566		0.001416		0.780088		0.936434				0.761107		0.550183		0.51506		0.010226		0.010629		0.214281		0.028949		0.000302		0.000754		19.4684		22.3062				43.9894		133.834		84.7558
0.00247		0.004506		0.014685		0.000698		0.00351		0.008298		0.65211		0.992139				0.284932		0.387851		0.582368		0.059093		0.031269		0.004151		0.004357		0.001415		0.007395		10.9821		2.51181				169.82		20.0894		120.378
0.005294		0.007725		0.008918		0.010189		0.032905		0.000698		0.627942		0.984776				0.736059		0.419023		0.583625		0.003918		0.017726		0.000566		0.00313		0.000566		0.002		48.2812		6.36158				34.7834		15.8584		153.393
0.002471		0.010418				0.018042		0.006435		0.011342		0.986298		0.576811				0.273253		0.582071		0.640847		0.003261		0.043103		0.002		0.012166		0.000886		0.000434		12.3702		82.9554				25.945		85.978		92.4838
0.007711		0.03446		0.001489		0.008416		0.004019		0.002397		0.596354		0.663068				0.830501		0.933938		0.57182		0.002714		0.003068		0.002529		0.008277		0.001019		0.005603		13.5963		63.8229				17.6478		34.0932		65.3828
0.084228		0.002146		0.01864		0.028793		0.004207		0.000566		0.354653		0.874758				0.755797		0.616369		0.258701		0.000566		0.002409		0.004096		0.001358		0.000566		0.001283		70.4998		34.4864				29.2986		56.5624		135.773
0.000698		0.003786		0.021971		0.003699		0.000302		0.000566		0.667161		0.559529				0.665735		0.679781		0.415111		0.001811		0.012059		0.003377		0.000603		0.138328		0.031981		82.7686		79.0375				14.2752		50.3368		83.2388
0.010524		0.007858		0.062608		0.008107		0.027512		0.000566		0.670332		0.987869				0.779792		0.78862		0.63662		0.000962		0.000698		0.000754		0.000736		0.002471		0.048199		59.7805		6.71832				15.7473		47.8242		104.993
0.004564		0.001489		0.000566		0.003641		0.020868		0.003642		0.796504		0.751737				0.903717		0.353976		0.091249		0.000566		0.00162		0.005982		0.002112		0.005823		0.003567		24.5276		28.1004				6.64481		33.4101		50.674
0.053458		0.014096		0.002661		0.001547		0.002471		0.002925		0.509825		0.856442				0.595296		0.284337		0.358758		0.012811		0.002542		0.002529		0.002509		0.040121		0.000698		50.8016		47.0622				134.101		58.7108		187.77
0.272297		0.011078		0.002529		0.000566		0.01733		0.008622		0.543325		0.829166				0.975509		0.369481		0.724958		0.0026		0.002471		0.021277		0.022392		0.0083		0.003831		103.872		34.2742				6.56711		80.6128		104.425
0.056518		0.005954		0.000962		0.000698		0.003725		0.00332		0.65853		0.585354				0.662079		0.968744		0.110169		0.002075		0.005883		0.004359		0.001622		0.041556		0.000566		65.542		68.7701				31.2119		1.99079		104.1
0.002075		0.019234		0.007056		0.001415		0.028907		0.000434		0.426652		0.963973				0.65684		0.551696		0.414221		0.001943		0.002865		0.000831		0.002548		0.002849		0.020835		65.1117		11.4945				15.9295		82.303		165.254
0.450877		0.032515		0.02914		0.000698		0.014428		0.001548		0.376097		0.361066				0.563977		0.679431		0.296339		0.000961		0.001883		0.002925		0.001		0.036966		0.011964		58.9715		28.7565				66.8354		56.4048		177.282
0.12021		0.02726		0.82055		0.013737		0.001547		0.000698		0.774982		0.673867				0.907835		0.67135		0.291015		0.002076		0.000962		0.000566		0.001754		0.000698		0.020379		67.2478		38.9809				7.12319		64.4558		123.174
0.009055		0.019243		0.195522		0.014113		0.002849		0.003905		0.590556		0.474909				0.288446		0.590236				0.000698		0.001357		0.033156		0.005641		0.004813		0.011884		59.3923		75.4565				23.8336		58.3668		0
0.01736		0.020884		0.003261		0.025607		0.007171		0.007055		0.788059		0.774182				0.66538		0.942487		0.315839		0.003584		0.001093		0.001283		0.004359		0.002132		0.003246		20.0967		65.3269				34.7094		23.5556		136.684
0.050357		0.002146		0.412718		0.001358		0.018077		0.000566		0.841159		0.737593				0.468419		0.827798		0.655156		0.005282		0.009103		0.000566		0.002019		0.000434		0.000698		26.2295		17.3755				144.232		72.968		44.3683
0.009284		0.03634		0.017252		0.072343		0.008814		0.002471		0.196528		0.962826				0.598234		0.644014		0.605344		0.000566		0.002279		0.000962		0.003831		0.021355		0.000566		10.4465		25.1254				50.2653		64.6869		103.154
0.000566		0.008787		0.299747		0.000831		0.000566		0.002602		0.747175		0.791928				0.477005		0.416675		0.459814		0.00083		0.035571		0.045066		0.026238		0.016068		0.004094		40.1665		10.8156				35.9965		66.5061		213.986
0.002075		0.145507		0.009839		0.129548		0.005283		0.001225		0.809315						0.789725		0.648216		0.560259		0.016087		0.003717		0.000829		0.003868		0.010187		0.010058		23.579		0				28.2881		108.097		123
0.000698		0.083221		0.496968		0.063718		0.038508		0.032411		0.695496		0.655902				0.973979		0.74533		0.214149		0.003392		0.000566		0.016767		0.002812		0.007186		0.003037		23.9763		41.9464				6.24124		68.6267		35.1634
0.06281		0.025208		0.084105		0.000698		0.003943		0.000434		0.944129		0.722779				0.582083				0.561006		0.00647		0.003919		0.000434		0.005082		0.000302		0.001812		9.37637		33.3584				94.6792		0		55.8005
0.003189		0.019406		0.103983		0.181555		0.001019		0.011379		0.692582						0.4139		0.815962		0.138006		0.000698		0.001225		0.000698		0.011303		0.002188		0.000698		35.7864		0.311381				64.1025		46.9435		10.4451
0.083906		0.000962		0.021077		0.010662		0.000302		0.010832		0.829443						0.730821		0.875393		0.638437		0.000831		0.003523		0.003321		0.020873		0.000434		0.003978		24.3482		4.21383				38.5571		55.8638		81.0982
0.035034		0.013973		0.071662		0.007245		0.028008		0.024814		0.98784		0.956629				0.814601		0.827197		0.270097		0.000698		0.021806		0.000566		0.028754		0.004868		0.029697		8.19086		1.23748				55.3328		36.3242		131.967
0.279305		0.011929		0.022663		0.002661		0.003754		0.001868		0.568449		0.82117				0.610875		0.145303		0.377813		0.013413		0.005163		0.000566		0.034656		0.003246		0.034468		40.0489		25.2972				132.929		47.9755		135.424
0.06248		0.00083		0.000831		0.031987		0.015568		0.06321		0.839497		0.998387				0.424845		0.606307		0.655213		0.00083		0.001094		0.001548		0.009729		0.002529		0.006584		38.7018		0.457077				148.109		64.7811		145.639
0.000962		0.010156		0.214342		0.062637		0.004283		0.052812		0.84797						0.761573		0.349848		0.195982		0.002206		0.006205		0.001094		0.003603		0.001548		0.001944		56.5039		1.28545				55.6833		81.5634		99.541
0.017219		0.001752		0.069482		0.002015		0.00083		0.000754		0.953318		0.998219				0.456767		0.502654		0.581563		0.003187		0.006015		0.005548		0.001528		0.00619		0.004095		11.997		2.52709				29.5191		96.8934		72.2408
0.001094		0.009101		0.143383		0.043265		0.000434		0.000302				0.711076				0.611519				0.522409		0.004168		0.021376		0.018832		0.013878		0.008886		0.002133		0		31.532				31.7273		5.56369		116.597
0.031311		0.001226		0.002146		0.031274		0.002661		0.004506				0.899285						0.707937		0.141083		0.000962		0.001752		0.0097		0.009161		0.000566		0.008152		0.88545		6.98099				0		69.2286		101.058
0.100498		0.012323		0.006752		0.065841		0.001489		0.002961		0.886677		0.978399				0.826316		0.623435		0.752131		0.000698		0.00083		0.003393		0.003471		0.011831		0.035986		85.4093		7.5542				45.8069		48.7064		49.0992
0.00083		0.000962		0.096471		0.098433		0.020909		0.003093		0.375278		0.99717				0.948896		0.646151		0.568785		0.002925		0.032403		0.000434		0.016563		0.000831		0.000434		13.3913		3.23154				14.9129		73.172		93.0147
0.026283		0.00241		0.158272		0.212645		0.002469		0.009825		0.65388		0.996126				0.529811		0.518461		0.810225		0.00332		0.090221		0.000962		0.091377		0.000566		0.043936		34.0023		1.61075				111.524		86.0583		80.5736
0.063845		0.010478		0.093042		0.031585		0.000698		0.005752		0.545326		0.977866				0.768259		0.908209		0.059294		0.00083		0.001621		0.002015		0.105664		0.000434		0.000302		58.1747		8.68919				74.767		44.1803		33.7919
0.000566		0.016584		0.156785		0.004313		0.005528		0.002585				0.489672				0.735267		0.568386		0.2448		0.000566		0.00333		0.000302		0.00331		0.022491		0.000302		0		13.6167				44.4002		61.8392		55.7217
0.00351		0.000962		0.050439		0.067385		0.020887		0.000302				0.985928				0.333733		0.461317		0.107012		0.000831		0.000831		0.034227		0.000868		0.004777		0.000754		1.6047		1.64529				42.6654		71.537		53.6254
0.000831		0.011129				0.118429		0.011153		0.007583		0.368216		0.990437				0.757526		0.327823		0.591769		0.00877		0.001092		0.002804		0.046521		0.00824		0.000302		112.728		3.39355				45.7026		59.2809		154.817
0.027015		0.006469		0.313821		0.002672		0.015093		0.000302		0.867357		0.982715				0.669627		0.158096		0.525068		0.004755		0.167762				0.013371		0.000962		0.000754		50.2934		2.34561				44.2006		23.8728		120.547
0.013278		0.008322		0.057992		0.045272		0.050072		0.004263		0.487839		0.951089				0.28685		0.778292		0.353733		0.000566		0.015541		0.023304		0.009837		0.010846		0.028857		58.8778		4.17241				28.2504		68.1614		112.609
0.126223		0.089094		0.190452		0.011136		0.001679		0.023278				0.962848				0.452886		0.557682		0.341982		0.008944		0.003788		0.002936		0.001528		0.00234		0.000886		0		2.92424				16.8449		44.2783		76.0297
0.086775		0.020982		0.056589		0.179414		0.004756		0.006001		0.611323		0.42014				0.506723		0.711642		0.276254		0.00332		0.001094		0.022942		0.034143		0.001415		0.002453		157.5		17.2116				22.1383		105.74		125.171
0.001944		0.005357		0.124284		0.035026		0.007509		0.000829		0.94073		0.811257				0.578129		0.34399		0.83068		0.002339		0.003655		0.002146		0.021866		0.000434		0.004416		13.5616		30.4718				132.7		135.878		71.014
0.012678		0.015461		0.026736		0.064613		0.02919		0.005717								0.252776		0.504798		0.444582		0.00083		0.006875		0.021756		0.03758		0.014099		0.000302		0		0				83.5288		78.1106		94.0221
0.09178		0.006541		0.192936		0.031198		0.094872		0.005076		0.924229		0.787991				0.381752		0.905937		0.326097		0.000962		0.00162		0.09727		0.017686		0.000434		0.004847		16.6232		15.7286				175.172		14.6618		68.1871
0.583571		0.007451		0.098262		0.013782		0.000566		0.002961		0.673949		0.676707				0.528329		0.548106				0.005209		0.007006		0.008462		0.219622		0.000886		0.006678		67.2738		13.9869				189.554		82.7543		0
0.141015		0.004374		0.011743		0.001548		0.000566		0.000566		0.421484		0.955684				0.715953		0.598431		0.17284		0.000961		0.001093		0.04478		0.009629		0.021211		0.001415		26.5053		6.01109				32.7382		53.3479		78.7291
0.174631		0.009556		0.056404		0.005208		0.001283		0.000434		0.484678		0.211958				0.726846		0.533502		0.308424		0.003319		0.002279		0.002409		0.104068		0.000566		0.029588		62.6108		44.9977				61.9986		35.0292		98.8045
0.007955		0.026155		0.058818		0.001093		0.011642		0.001603		0.828318		0.25147				0.383935		0.442958		0.570823		0.010773		0.002804		0.008133		0.132266		0.000302		0.001943		28.6609		12.8858				55.9919		43.6189		154.77
0.330352		0.15589		0.003857		0.019341		0.005641		0.000434		0.858332		0.188042				0.710716		0.165423		0.927651		0.004679		0.006552		0.001283		0.099019		0.000566		0.017569		28.8417		55.2413				13.2863		35.8347		26.7346
0.186983		0.025264		0.001225		0.001283		0.016375		0.005168		0.440258		0.921839				0.451448		0.777236		0.196205		0.000962		0.013699		0.002793		0.005346		0.008564		0.03513		14.3693		14.0092				39.6044		23.7956		92.8902
0.002936		0.002409		0.005437		0.003037		0.03842		0.001019		0.69543		0.671514				0.124038		0.623415		0.213915		0.052568		0.001094		0.00083		0.003109		0.004302		0.00381		45.514		12.4806				10.2429		56.5188		123.942
0.09213		0.068813		0.012273		0.003754		0.005473		0.001603		0.43248						0.73781		0.446869		0.597254		0.070303		0.001357		0.000566		0.020751		0.047444		0.012602		57.4825		15.111				62.7214		44.2211		100.5
0.099069		0.005103		0.069069		0.001736		0.006792		0.005604		0.766425		0.344482				0.945412		0.576064		0.383771		0.005436		0.002734		0.000302		0.004886		0.000566		0.001019		31.6294		4.64022				11.5936		61.1175		81.313
0.095831		0.00878		0.005982		0.003434		0.031499		0.00168		0.715867						0.445611		0.375134		0.300128		0.019899		0.02082		0.032895		0.001529		0.018876		0.000302		66.7435		0				39.474		38.5996		32.9233
0.003199		0.001752		0.868624		0.001151		0.052235		0.004623		0.688633		0.366612				0.402756				0.804796		0.002804		0.011238		0.000434		0.000999		0.004111		0.000434		51.4154		16.7802				65.0884		7.90386		102.555
0.116451		0.320059		0.011021		0.005926		0.013763		0.000434		0.474605		0.359762						0.310381		0.413114		0.007866		0.0074		0.001283		0.015758		0.00168		0.000302		41.8447		35.6559				0		29.4289		202.649
0.00333		0.198672		0.026728		0.003641		0.001094		0.00685		0.717848		0.77712				0.793633		0.655407		0.260591		0.015094		0.007463		0.001283		0.00166		0.008505		0.000302		48.2591		14.1104				20.3052		74.3141		330.432
0.009245		0.216923		0.121003		0.00885		0.003716		0.010114		0.968575		0.140814				0.779639		0.628177		0.282		0.001883		0.000831		0.018656		0.05801		0.006907		0.00317		12.4643		31.8467				18.1662		52.7776		151.032
0.008979		0.021596		0.39947		0.010847		0.002339		0.002132		0.931182		0.503099						0.862295		0.217339		0.008191		0.017603		0.002265		0.003634		0.000566		0.007303		26.0684		33.5534				0.845549		19.8113		132.106
0.114378		0.026765		0.006287		0.031209		0.004888		0.000698		0.926392		0.069346				0.408533				0.105264		0.001488		0.021189		0.000566		0.003899		0.000566		0.000698		23.0814		2.32066				104.471		0		13.3683
0.156941		0.005165		0.007998		0.078131		0.003774		0.002133		0.869426		0.337726				0.387143		0.618299		0.427545		0.00813		0.006349		0.02781		0.146181		0.013808		0.000698		39.5436		19.7435				59.187		94.814		207.204
0.174437		0.005298		0.148984		0.067459		0.001415		0.002585		0.901636		0.92327				0.823292		0.783508		0.343909		0.002278		0.060676		0.012073		0.009037		0.001093		0.010567		26.0727		14.3919				18.6373		13.7195		136.042
0.006814		0.844448		0.367566		0.136045		0.002397		0.002265		0.852978		0.900999				0.949721		0.513429		0.700318		0.028444		0.004577		0.007774		0.003605		0.011972		0.000698		22.4408		13.7239				7.7737		89.0647		98.0405
0.006612		0.138859		0.154394		0.034436		0.000566		0.005077		0.911774						0.693813		0.40521		0.439517		0.004515		0.025744		0.014381		0.007944		0.000566		0.00881		21.633						42.1051		79.8133		111.816
0.15693		0.181055		0.02569		0.000566		0.002734		0.00168		0.35522						0.88753		0.478612		0.544601		0.008349		0.005296		0.011535		0.00966		0.001604		0.005076		24.9168						22.8469		94.0161		161.28
0.004886		0.00556		0.095914		0.123089		0.00083		0.006395		0.665851						0.917196		0.632557		0.512477		0.025751		0.001358		0.003057		0.001132		0.000566		0.000566		51.1001						9.47201		93.8535		172.605
0.010187		0.006611		0.005559		0.308333		0.019625		0.017115		0.5802						0.714233		0.744729		0.469263		0.035334		0.029606		0.001488		0.001132		0.01121		0.001812		42.8004						34.8091		36.3498		67.3963
0.203617		0.014228		0.013647				0.000566		0.0113		0.272851						0.940525		0.735876		0.285558		0.003856		0.025149		0.000698		0.005868		0.009322		0.020647		40.9452						13.3511		115.211		130.03
0.012735		0.00405		0.028665		0.002829		0.037892		0.000566		0.809672						0.623918		0.708546		0.171389		0.005281		0.004446		0.026932		0.002679		0.000566		0.048761		11.3015						41.9574		54.2158		102.352
0.022282		0.00083		0.02413		0.000566		0.004228		0.00083		0.453224						0.792796		0.364586		0.415271		0.000698		0.006845		0.002542		0.007849		0.000831		0.000698		51.8097						29.4435		11.8925		153.75
0.000698		0.016457		0.001489		0.000566		0.000698		0.016657		0.626714						0.365529		0.744834		0.340413		0.000566		0.001488		0.002409		0.019701		0.009042		0.00168		50.0578						104.789		46.5492		111.963
0.211815		0.006015		0.017401		0.029021		0.011888		0.007336		0.891399						0.842255		0.62341		0.566752		0.000698		0.080917		0.001151		0.031581		0.006874		0.010248		19.4182						29.7125		83.7175		121.539
0.000566		0.000962		0.002015		0.001283		0.001489		0.005453		0.710528						0.859134		0.729363		0.314165		0.000566		0.001621		0.003699		0.003566		0.016619		0.035305		37.0999						42.3271		65.3884		98.5145
0.239081		0.002865		0.003463		0.016134		0.123472		0.000566		0.607179						0.727932		0.311543		0.128383		0.000698		0.003463		0.000434		0.003038		0.006805		0.001812		47.7744						29.7284		66.3596		114.964
0.021087		0.021426		0.013349		0.000566		0.00732		0.000434		0.985006						0.896606		0.835155		0.43153		0.001415		0.00162		0.000434		0.002944		0.002015		0.005076		9.20393						7.57169		62.4818		188.05
0.006205		0.075106		0.012077		0.007039		0.025609				0.251404						0.86521				0.147968		0.000566		0.005893		0.000566		0.011705		0.000566		0.000698		33.9227						17.807		0		102.208
0.000566		0.016191		0.028341		0.002		0.007796		0.011321		0.931821						0.519022		0.666979		0.323937		0.000698		0.001752		0.000566		0.168193		0.009831		0.002265		11.9706						75.0846		24.5086		115.232
0.017206		0.003128		0.008743		0.001736		0.068725		0.021811		0.94131						0.975688		0.567749				0.006997		0.025273		0.001548		0.107101		0.020607		0.002132		32.8286						6.06722		53.1766		0
0.000698		0.003655		0.099375		0.001207		0.010284		0.01149		0.875763						0.738083		0.965806		0.374612		0.012944		0.00162		0.031098		0.002416		0.001283		0.000566		70.6303						60.5889		5.03203		113.944
0.018713		0.068667		0.251219		0.007883		0.002397		0.005926		0.405763						0.25243		0.229077		0.541297		0.00083		0.008445		0.005001		0.002812		0.000566		0.001736		60.7953						15.4159		72.4356		159.235
0.034049		0.001883		0.400598		0.021646		0.014963		0.006774		0.487958						0.605092		0.663076		0.638765		0.000566		0.000831		0.014559		0.034156		0.002735		0.002641		39.8159						59.2862		62.6749		31.999
0.004171		0.057652		0.027945		0.009296		0.029961		0.002529		0.194138						0.731971		0.645897		0.263224		0.006132		0.002015		0.000302		0.006238		0.001358		0.010276		30.9753						56.9554		33.5434		142.976
0.00168		0.107019		0.02641		0.008899		0.001283		0.00619		0.935976						0.841223		0.931777		0.901598		0.000698		0.006873		0.000302		0.004293		0.052697		0.007284		24.9372						56.3689		20.1733		51.4584
0.005678		0.003787		0.036559		0.000302		0.220896		0.002982		0.812801						0.729805		0.965049		0.748754		0.000831		0.001884		0.000302		0.041183		0.000566		0.000566		49.2623						59.6088		17.7031		94.8731
0.002338		0.019317		0.019199		0.004374		0.532354		0.005926		0.532537						0.930966		0.829905		0.109662		0.006527		0.004707		0.000302		0.003831		0.000831		0.000434		61.6542						14.3524		34.2801		76.724
0.079558		0.008209		0.021286		0.000302		0.043605		0.000566		0.635603						0.541237		0.867501		0.789524		0.001811		0.002673		0.000302		0.004526		0.000698		0.005733		53.3258						92.1086		24.9522		45.5287
0.004169		0.00466		0.007295		0.020775		0.035582		0.00168		0.496703						0.758502		0.650942		0.029781		0.000831		0.009174		0.016028		0.013091		0.008199		0.001548		24.3972						38.2182		12.9813		28.6994
0.000831		0.005103		0.121358		0.000566		0.01415		0.005509		0.667185						0.736832		0.573784		0.147511		0.000831		0.009964		0.000302		0.032862		0.007523		0.00168		90.0261						71.3645		64.419		69.4778
0.049702		0.003656		0.004049		0.007813		0.001812		0.01009		0.327103						0.436727				0.368274		0.000962		0.001357		0.002715		0.012586		0.00919		0.000566		36.9961						47.8712		54.2043		110.344
0.000698		0.004708		0.129632		0.019889		0.071919		0.001924		0.40308						0.812721		0.934456		0.519473		0.000566		0.001094		0.000566		0.001397		0.016546		0.018867		55.0442						40.5414		23.8782		151.118
0.063758		0.007859		0.010745		0.044046		0.057868		0.009616		0.255369						0.151618		0.960734		0.384645		0.008811		0.006876		0.007548		0.008832		0.004755		0.00168		26.4548						5.74637		9.63092		161.056
0.002207		0.017183		0.006549		0.030611		0.134894		0.001207		0.661117						0.505193				0.22444		0.00247		0.010156		0.002849		0.006038		0.000962		0.000698		50.9954						21.7673		2.87002		158.362
0.038035		0.001883		0.052905		0.000698		0.013337		0.001548		0.52677						0.68013		0.949001		0.487004		0.001225		0.015543		0.002925		0.029317		0.000566		0.008093		19.4643						49.8524		28.9263		140.929
0.155933		0.070466		0.131849		0.003379		0.016076		0.013879		0.460841						0.917304		0.64517		0.16902		0.004039		0.000962		0.000566		0.001396		0.001679		0.000962		104.877						23.213		98.086		99.3791
0.013735		0.017779		0.059736		0.017683		0.062688		0.002996										0.504079				0.003716		0.001357		0.000698		0.015945		0.004359		0.000886		27.4779						126.728		45.8623		0
0.034297		0.002015		0.006287		0.02493		0.000962		0.029653		0.632861						0.811452		0.838491		0.730244		0.009866		0.025623		0.000566		0.011436		0.000434		0.012693		41.0121						44.4314		35.1812		112.132
0.102664		0.000962		0.003199		0.034592		0.000698		0.002997		0.876427						0.952695		0.458844		0.65722		0.000831		0.052662		0.000566		0.008545		0.000566		0.000302		24.2134						25.7274		126.125		331.838
0.305653		0.015614		0.076955		0.306845		0.001415		0.00083		0.96364						0.601898		0.87717		0.156612		0.00083		0.007329		0.000566		0.002019		0.000566		0.000302		7.97728						30.776		28.0421		107.81
0.008433		0.001225		0.005892		0.00553		0.012019		0.013615		0.615054						0.34385		0.768276		0.544996		0.000415		0.00083		0.003114		0.021569		0.016834		0.020623		53.3953						56.1366		58.5656		73.0685
0.004959		0.00162		0.059671		0.037682		0.063913		0.04839		0.418968						0.231891		0.508619		0.298326		0.004243		0.004445		0.004416		0.008303		0.000566		0.019398		52.52						29.0867		44.6657		199.894
0.000831		0.001883		0.043682		0.002132		0.03714		0.000698		0.552894						0.666066		0.714136		0.228961		0.000962		0.005893		0.001415		0.005604		0.000831		0.001225		43.8989						31.5636		58.1367		57.0167
0.004635		0.043205		1.10398		0.000566		0.043441		0.004171		0.531079						0.660795		0.714062		0.142899		0.004696		0.026658		0.001283		0.001265		0.000566		0.000831		74.2961						19.4366		74.1574		22.6043
0.31911		0.002146		0.127153		0.00232		0.004945		0.003585		0.901804								0.713798		0.194239		0.021529		0.001225		0.00168		0.001132		0.000434		0.000962		19.8547						220.501		106.703		54.8598
0.266239		0.005165		0.001151		0.000754		0.000566		0.003379		0.492696						0.570611		0.614623		0.296217		0.009163		0.000678		0.000566		0.00808		0.005604		0.002793		22.1195						44.4271		40.9789		82.8527
0.005546		0.020604		0.000566		0.018636		0.008562		0.008491		0.808913						0.580143		0.789625		0.194761		0.002734		0.005031		0.014248		0.00574		0.021542		0.00326		40.607						118.759		79.7532		53.9657
0.008432		0.009296		0.015337		0.331754		0.014435		0.002585		0.85558						0.723877		0.333699		0.271932		0.000831		0.004446		0.000434		0.009279		0.005661		0.005415		33.6213						116.365		108.053		140.18
0.22942		0.032097		0.036703		0.249959		0.007889		0.017559		0.77698						0.921174		0.521216		0.481893		0.026313		0.001356		0.001868		0.002905		0.000302		0.010979		157.29						3.48238		52.5372		130.19
0.143965		0.007332		0.021191		0.085339		0.000566		0.001019		0.336631						0.838916		0.823153		0.418462		0.000961		0.001883		0.000886		0.000736		0.000434		0.001151		39.0941						76.0241		35.7966		28.1219
0.123336		0.097858		0.016866		0.187442		0.144329		0.003246		0.53326						0.468127		0.643416		0.111477		0.002207		0.007795		0.003725		0.005075		0.001283		0.002076		45.6506						95.1817		75.5954		46.2943
0.018271		0.012393		0.184428				0.015399		0.003093		0.590213						0.934108		0.715519		0.411095		0.00666		0.010227		0.001093		0.008184		0.000566		0.01813		74.6721						38.2228		82.5627		114.643
0.0361		0.005366		0.173545		0.006322		0.022723		0.008147		0.885601						0.428232		0.909316		0.439172		0.000698		0.006086		0.003988		0.007112		0.002603		0.000434		9.74011						102.284		25.9073		77.8052
0.02869		0.002015		0.002673		0.012051		0.000566		0.01286		0.730535						0.766481		0.737529		0.378911		0.005809		0.002146		0.002146		0.00403		0.02317		0.151259		26.2866						48.5858		72.3681		166.919
0.00162		0.156824		0.022688		0.040937		0.001283		0.002265		0.75288								0.525566		0.556018		0.000962		0.001489		0.000698		0.021474		0.03546		0.010431		85.639						0		74.2867		321.947
0.0472		0.082239		0.084442		0.014883		0.000698		0.007035		0.900256						0.272965		0.849512		0.263063		0.00083		0.00162		0.010228		0.006793		0.027844		0.000565		24.3008						107.702		30.5697		167.808
0.002015		0.270591		0.021674		0.10538		0.048732		0.003641		0.53371						0.361664		0.680396		0.088771		0.001943		0.014121		0.027123		0.016415		0.001019		0.000302		41.3485						59.1293		16.6897		70.0907
0.001357		0.099351		0.061615		0.010567		0.003189		0.000698		0.727199						0.468558		0.719382		0.120167		0.001528		0.002075		0.001094		0.003107		0.000434		0.004471		27.5961						101.2		77.0971		91.5948
0.001225		0.035859		0.015209		0.105448		0.018714		0.003057		0.712634						0.598669		0.720146		0.154812		0.048717		0.011798		0.001094		0.004		0.005585		0.001019		49.5275						46.5669		141.258		58.1324
0.031895		0.181324		0.016866		0.189493		0.09198		0.000566		0.650987						0.516665				0.257545		0.01297		0.017176		0.000831		0.002812		0.009962		0.001019		32.903						96.3743		35.4937		100.985
0.092069		0.024526		0.000566		0.188881		0.012623		0.000302		0.76016						0.677902		0.374824		0.390968		0.001883		0.01965		0.023271		0.001265		0.007172		0.000302		42.1747						61.6637		109.296		69.4808
0.009452		0.000962		0.000434		0.036333		0.014474		0.006111		0.812151						0.572595		0.501237		0.265709		0.002602		0.002146		0.026962		0.004819		0.010018		0.004151		35.3513						36.5899		131.568		87.5733
0.029731		0.020533		0.001283		0.175821		0.01098		0.002133		0.615976						0.585725		0.639605		0.398521		0.021733		0.005103		0.013558		0.041948		0.000434		0.012038		42.1632						86.1732		69.1074		131.184
0.008679		0.010944		0.102834		0.272162		0.015943		0.014042		0.488109						0.805974		0.962399		0.057089		0.001883		0.001225		0.212911				0.001151		0.002529		95.8426						39.1342		27.4503		34.7844
0.168839		0.014226		0.427444		0.011162		0.008738		0.022359		0.868026						0.800199		0.769084		0.41724		0.019345		0.006155		0.084168		0.049703		0.000566		0.002528		28.7269						67.9133		86.9576		101.435
0.042728		0.013051		0.093276		0.000302		0.000434		0.001151		0.893868						0.646716		0.894357		0.593629		0.001811		0.002409		0.007473		0.083791		0.001415		0.00783		28.1614						66.4029		26.7987		104.853
0.126811		0.003655		0.102368		0.000302		0.001207		0.003246		0.621434						0.82786		0.372064		0.345707		0.000566		0.049519		0.08407		0.010023		0.008453		0.01842		60.93						40.8522		15.9478		145.116
0.024479		0.004446		0.071616		0.060671		0.000566		0.000566								0.964677		0.495175		0.097055		0.000566		0.001489		0.056262		0.003208		0.000566		0.000566		55.2465						17.061		12.9194		78.68
0.021841		0.001094		0.003524		0.024476		0.002397		0.004624								0.126028		0.673162		0.45709		0.000961		0.001357		0.000302		0.003999		0.000566		0.000302		81.3644						117.688		117.414		145.04
0.012489		0.000962		0.048396		0.028563		0.000566		0.003998		0.581537						0.41554		0.540129		0.762081		0.001811		0.001489		0.000754		0.00551		0.056478		0.013304		23.2015						25.8455		194.536		107.637
0.002925		0.002015		0.02126		0.000566		0.005321		0.000754		0.745566						0.817403		0.386972		0.251352		0.011388		0.002541		0.001207		0.021574		0.002397		0.002397		31.4269						50.9628		50.4522		99.5859
0.001679		0.009629		0.018992		0.331715		0.000566		0.002829								0.596044		0.636836		0.531695		0.000698		0.002998		0.001548				0.000566		0.001283		0						39.0871		118.69		99.3401
0.000831		0.004902		0.00162		0.030552		0.000698		0.000302		0.914706						0.876915		0.784524				0.003114		0.001752		0.004208		0.000868		0.000566		0.000886		45.8722						38.7964		147.428		0
0.124487		0.055649		0.011603		0.005793		0.006662		0.008655		0.90978						0.382902		0.570592		0.286728		0.000698		0.017447		0.000566		0.006926		0.001019		0.00349		42.6541						155.134		119.495		62.6327
0.001811		0.010165		0.012464		0.009017		0.00717		0.005864		0.972664						0.613851		0.751085		0.474856		0.005019		0.002996		0.011415		0.153109		0.001415		0.000566		9.76916						60.8864		66.5902		129.84
0.000698		0.134021		0.026532		0.00083		0.001548		0.001151		0.488879						0.939344				0.023005		0.011832		0.001225		0.000566		0.002055		0.00285		0.002528		34.8556						28.213		0		52.4303
0.00168		0.081227		0.017199		0.020301		0.037397		0.008488		0.993684						0.404616		0.512995		0.160861		0.019325		0.00648		0.001868		0.024384		0.000566		0.008641		8.82709						252.755		76.0373		77.5203
0.000961		0.091932		0.009341				0.019458		0.001151		0.579897						0.25842		0.745424		0.739611		0.000566		0.000962		0.001283		0.121154		0.074825		0.005223		20.98						86.2995		95.769		82.1444
0.056128		0.011015		0.00417		0.00553		0.005077		0.000566		0.89749						0.284172		0.785601		0.394125		0.002207		0.006479		0.000566		0.006397		0.017556		0.030416		10.8379						13.8192		43.0068		76.8588
0.010599		0.001752		0.014813		0.003643		0.000566		0.005998		0.978217						0.47655		0.662921		0.78201		0.000566		0.001357		0.000566		0.003076		0.008182		0.000434		5.20921						48.5358		88.3615		39.4811
0.006338		0.075914		0.02663		0.002265		0.006114		0.000566		0.731707						0.526074		0.741908		0.326972		0.000698		0.005893		0.003754		0.001132		0.002208		0.000302		29.1324						28.4824		107.72		50.8156
0.003322		0.042679		0.021626		0.000698		0.003907		0.001679		0.970676						0.481271		0.610942		0.571388		0.000698		0.001225		0.000434		0.006205		0.001679		0.001207		6.37315						70.4908		116.903		217.047
0.043884		0.064812		0.015109		0.004755		0.163811		0.017943		0.988706						0.303474		0.70648		0.080772		0.00083		0.004182		0.053837		0.001132		0.040467		0.000302		4.93196						21.2201		14.3231		63.4047
0.028525		0.001752		0.044914		0.003511		0.046336		0.000698		0.924599						0.660664		0.385823		0.708681		0.000698		0.000962		0.000698		0.021584		0.014894		0.001471		16.6076						59.8645		71.0523		44.5445
0.005821		0.007401		0.01528		0.004715		0.007664		0.002981		0.973481						0.995287		0.596928		0.533825		0.001751		0.001225		0.000566		0.005152		0.012283		0.000566		7.98834						0.446882		139.039		178.521
0.029086		0.004708		0.046222		0.003922		0.011077		0.021742		0.952482						0.501225				0.133989		0.001488		0.021063		0.000698		0.014078		0.001488		0.027117		15.4055						63.9825		47.7523		28.2562
0.006996		0.001752		0.003655		0.038639		0.042489		0.125844		0.968071						0.746402		0.459698		0.115617		0.01054		0.003261		0.000698		0.009961		0.02687		0.001283		2.79144						94.0755		60.2785		50.9273
0.001225		0.00563		0.122681		0.000754		0.031266		0.136704		0.933954						0.850089				0.606189		0.001094		0.005428		0.000698		0.029093		0.002207		0.004038		9.14082						10.6435		82.9635		138.573
0.006073		0.013902		0.032036		0.004639		0.01613		0.020454		0.99538						0.694762				0.375779		0.002054		0.005103		0.043175		0.001396		0.035593		0.000566		2.61338						25.8701		72.8352		120.763
0.284425		0.816241		0.003656		0.002585		0.061108		0.005558		0.683449						0.348241		0.47206		0.318678		0.001225		0.016525		0.01073		0.006435		0.005104		0.009586		28.0559						99.6624		76.611		131.852
0.001415		0.016465		0.015089		0.038535		0.015258		0.0043		0.903293						0.483367		0.609664		0.378376		0.001093		0.004838		0.000302		0.004755		0.003199		0.003717		13.981						20.3681		132.373		133.445
0.031453		0.001883		0.024219		0.012848		0.044044		0.007681		0.964925						0.273487		0.530203		0.288358		0.001225		0.014824		0.000302		0.004717		0.012323		0.000698		5.61189						11.0755		110.046		101.847
0.000698		0.007664		0.008192		0.048991		0.014112		0.055152		0.966452						0.665797		0.606967		0.341959		0.002207		0.001489		0.000302		0.001		0.14721		0.018405		2.50375						136.02		101.074		125.124
0.001943		0.003726		0.097505		0.024586		0.180566		0.009677		0.741329						0.730213		0.809105		0.136998		0.001811		0.002409		0.020239		0.000603		0.000566		0.000698		28.237						54.6421		75.7054		79.4818
0.001547		0.001489		0.062746		0.079613		0.020881		0.018538		0.993216						0.936619		0.516244		0.438077		0.000698		0.005165		0.004695		0.002548		0.00319		0.036248		4.32162						15.141		25.272		96.287
0.000566		0.00162		0.001093		0.057087		0.001415		0.009603		0.80696						0.277575				0.519215		0.00266		0.000962		0.000566		0.083018		0.002075		0.01584		12.0026						70.4131		0		81.3692
0.062868		0.008121		0.001357		0.00333		0.038455		0.004303		0.862033						0.588355		0.524652				0.001679		0.003128		0.003585		0.002416		0.000831		0.000962		56.1827						43.6064		86.3629		0
0.070445		0.035833		0.171337		0.075457		0.018816		0.037909		0.94096						0.619092		0.328898		0.407458		0.000566		0.001489		0.133111		0.006263		0.001094		0.008899		4.57694						39.8236		22.0712		145.063
0.001357		0.020737		0.028579		0.01168		0.001094		0.001225		0.89081						0.178333		0.312284		0.038016		0.003378		0.004445		0.004646		0.026386		0.001093		0.000566		18.8389						109.215		25.4759		32.8547
0.002734		0.002146		0.132231		0.01668		0.000962		0.009102		0.991774						0.618889		0.648398		0.209507		0.000566		0.001357		0.061084		0.018454		0.003642		0.08187		3.67299						58.4871		67.435		115.791
0.019687		0.000962		0.007735		0.030814		0.000962		0.013205		0.79412						0.173854		0.626103		0.366687		0.006409		0.004243		0.104268		0.029325		0.000566		0.003847		5.89542						88.621		121.877		118.818
0.006734		0.009832		0.032874		0.21637		0.004169		0.02912		0.993771						0.121293		0.342047		0.548106		0.000831		0.001356		0.010033		0.036883		0.003261		0.002338		1.29806						10.9409		50.2372		93.2011
0.061993		0.110666		0.012137		0.002207		0.015151		0.002278		0.969889						0.596057		0.398085		0.183569		0.000962		0.075233		0.010207		0.135962		0.001812		0.024713		23.1793						10.6418		48.1023		100.65
0.002529		0.498122		0.025244		0.014348		0.004036		0.008827		0.893782						0.338885		0.702977		0.613421		0.000831		0.000831		0.063292		0.011481		0.000698		0.005415		8.28111						34.5744		116.292		130.385
0.000566		0.083817		0.009445		0.003331		0.017629		0.022814		0.859577						0.801347		0.502685		0.464283		0.055622		0.003988				0.003963		0.004637		0.022953		14.0244						31.642		55.7993		101.24
0.008225		0.038862		0.005831		0.923828		0.002207		0.011926		0.835178						0.168747		0.860216		0.079902		0.000566		0.102912		0.000698		0.001		0.001357		0.000962		8.85987						99.0726		68.0069		56.7329
0.048551		0.001621		0.094779		0.5313		0.039662		0.001868		0.911837						0.544803		0.591345		0.680344		0.000698		0.015279		0.021995		0.008018		0.004507		0.001094		5.12806						32.532		63.615		94.3275
0.077844		0.013768		0.109684		0.00405		0.418237		0.011419		0.991764						0.321241		0.753594		0.41245		0.000566		0.006349		0.096033		0.031368		0.001752		0.00732		2.94109						72.7101		83.7378		114.723
0.000698		0.001752		0.012796		0.071346		0.003979		0.002		0.878513						0.670466		0.774252		0.341053		0.035263		0.011342		0.011377		0.001529		0.005173		0.011845		37.9702						106.86		62.5674		132.201
0.115675		0.002541		0.021331		0.000566		0.026712		0.003129		0.769738						0.859392		0.805209				0.000566		0.011015		0.001094		0.00166		0.000566		0.000962		25.3782						9.44917		99.1981		0
0.000566		0.012261		0.002015		0.307594		0.321669		0.008694		0.990054						0.983601		0.67583		0.555307		0.001812		0.002998		0.014314		0.00647		0.00083		0.00247		4.83602						4.84255		55.8855		107.321
0.093449		0.038211		0.217207		0.237325		0.261844		0.002602		0.915746						0.878092		0.441454		0.514036		0.000962		0.033703		0.002146		0.001529		0.000698		0.026514		19.1747						25.7464		21.7355		146.879
0.062652		0.005559		0.01926		0.077255		0.005604		0.004506		0.474143						0.938306		0.647861		0.660737		0.000566		0.026891		0.002146		0.003076		0.001883		0.001019		36.3013						24.3156		116.322		118.605
0.197922		0.002735		0.004383		0.184273		0.005339		0.017321		0.819412						0.845662		0.447771		0.724431		0.00162		0.001489		0.002132		0.001529		0.011302		0.000434		17.2197						31.6121		46.6326		82.1337
0.078668		0.007858		0.046825		0.048986		0.00887		0.011148		0.967976						0.826097		0.241463		0.190302		0.001943		0.002673		0.003197		0.001528		0.007171		0.004812		1.74241						34.4073		106.362		95.6992
0.000962		0.034597		0.009532		0.008516		0.106851		0.135668		0.916503						0.656891		0.256209		0.169472		0.000698		0.002936		0.004708		0.015659		0.004565		0.023313		27.1869						36.9954		36.5864		84.7957
0.011392		0.006875		0.030261		0.00641		0.030612		0.011917		0.616955						0.704483		0.285837		0.087584		0.001944		0.006085		0.012708		0.00581		0.020806		0.031596		40.4737						27.0418		135.476		10.2392
0.000698		0.028118		0.332275		0.012789		0.00685		0.007654		0.504976						0.838286		0.771028		0.241726		0.025239		0.003391		0.001357		0.002187		0.001094		0.000698		161.329						82.3783		56.1922		238.019
0.001094		0.014133		0.038385		0.05715		0.003698		0.000698		0.995746						0.496574		0.797886		0.114457		0.001943		0.001357		0.002146		0.008677		0.00168		0.005811		2.92392						88.4511		83.8759		73.109
0.008108		0.009902		0.021008		0.003332		0.011126		0.017205		0.86999						0.513241		0.317271		0.179502		0.00234		0.001093		0.000962		0.018688		0.000698		0.001357		14.8115						46.1919		101.296		83.8974
0.009751		0.039527		1.04137		0.206824		0.000831		0.012296								0.711021		0.342872		0.736838		0.000831		0.004665		0.002015		0.001792		0.00083		0.003189		71.2351						51.5436		55.0874		104.191
0.000831		0.002015		0.031574		0.044874		0.014376		0.013161		0.853203						0.546819		0.370904		0.559786		0.001944		0.002278		0.11952		0.00166		0.013701		0.004373		19.3954						68.8472		91.1346		99.8898
0.001812		0.004182		0.100183		0.00162		0.038685		0.01234								0.678297		0.549791		0.407345		0.00247		0.02192		0.015885		0.005415		0.021324		0.00232		0						87.6252		97.8751		196.026
0.000962		0.007724		0.334017		0.037711		0.0079		0.006805		0.687656						0.42081		0.704631		0.786316		0.00083		0.001488		0.056906		0.016184		0.002529		0.004831		18.1165						66.3719		40.6675		119.173
0.000698		0.046882		0.060564		0.149801		0.087194		0.015999		0.90698						0.624102		0.194148				0.000962		0.002542		0.002541		0.010487		0.00083		0.010348		23.8329						30.348		63.2847		0
0.003774		0.065868		0.047378		0.240485		0.010528		0.002998		0.644371						0.746993		0.57446		0.304399		0.00247		0.00162		0.012394		0.000547		0.000566		0.002471		27.8707						66.7761		90.2929		103.794
0.001093		0.042485		0.01798		0.000302		0.003774		0.004771		0.36432								0.709593		0.115904		0.000962		0.002936		0.00484		0.001132		0.020228		0.00168		17.2598						0		103.876		58.0343
0.004829		0.005103		0.001751		0.002188		0.002265		0.000434		0.871814						0.377727		0.483583		0.186123		0.00168		0.001094		0.020611		0.006926		0.004548		0.012019		14.3141						34.8095		77.6531		91.8247
0.015734		0.001752		0.048087		0.000302		0.000434		0.004548		0.772983						0.499165		0.739004		0.547024		0.003583		0.00162		0.00333		0.000868		0.007604		0.003523		19.4561						30.4857		64.2806		135.127
0.00891		0.012587		0.029228		0.014134		0.002077		0.00832		0.66278						0.71871		0.450324		0.545822		0.000698		0.019422		0.000302		0.049056		0.000566		0.0236		15.1503						29.4531		61.2819		113.737
0.001883		0.001358		0.001884		0.000434		0.00168		0.004284								0.962503		0.647469		0.635869		0.038667		0.023754		0.001924		0.014864		0.000566		0.059554		10.139						11.1718		96.0522		67.4126
0.14265		0.005428		0.250085		0.000566		0.009511		0.001868		0.634798						0.415627		0.30715		0.058155		0.023206		0.015745		0.012505		0.010842		0.001283		0.001225		18.4816						57.9337		50.4348		79.1215
0.001225		0.006612		0.007604		0.003246		0.01317		0.007171		0.880703						0.403106		0.11878		0.447914		0.002015		0.00241		0.000434		0.002846		0.002265		0.001357		11.153						67.1604		33.6546		172.035
0.04854		0.187322		0.210935		0.005982		0.008265		0.002265								0.241799		0.582286		0.473821		0.002015		0.071049		0.000566				0.002339		0.063947		1.32039						14.8258		85.0689		225.4
0.003129		0.004374		0.026736		0.001151		0.000566		0.002		0.863875						0.844526		0.328879		0.595261		0.028593		0.009103		0.000566		0.003372		0.001548		0.002773		8.21704						21.6538		122.736		153.341
0.008262		0.007989		0.137726		0.042812		0.000434		0.003699		0.431616						0.419903		0.742429		0.532683		0.001093		0.001357		0.000566		0.00485		0.000566		0.007527		13.441						48.2767		44.4158		141.875
0.015793		0.058178		0.062586		0.04598		0.018886		0.01883		0.253612						0.276165		0.550778		0.611718		0.003391		0.015136		0.000566		0.034978		0.000698		0.004095		29.0646						59.2538		74.1225		143.551
0.002147		0.016525		0.248835		0.000566		0.00266		0.007188		0.978405						0.56616		0.780061		0.360374		0.000961		0.001752		0.011168		0.002582		0.003887		0.002265		7.33173						10.5982		61.1916		144.929
0.006997		0.067149		0.014857		0.001019		0.003774		0.002641		0.775743						0.440379		0.600397		0.515019		0.0049		0.001093		0.000434		0.007422		0.006943		0.005264		30.2601						26.1997		103.883		133.807
0.030424		0.005486		0.028473		0.011788		0.008982		0.06988		0.906192						0.400393		0.561692		0.958975		0.036395		0.00569		0.004226		0.004131		0.000754		0.003678		18.8316						32.6748		53.9754		28.8672
0.002734		0.098385		0.00833		0.005432		0.008868		0.009266		0.853434								0.333564		0.538771		0.007916		0.001094		0.000434		0.005809		0.000434		0.002982		43.9311						0		70.3335		93.7725
0.004769		0.03643		0.017157		0.001283		0.002982		0.006409		0.71602						0.452435		0.748411		0.445614		0.017362				0.008133		0.118349		0.036541		0.027437		36.8948						17.2937		46.8619		124.909
0.001356		0.001488		0.013385		0.000566		0.051885		0.041987		0.688881						0.916397		0.097503		0.339278		0.017172		0.048495		0.000434		0.005303		0.060797		0.002923		63.1416						10.1755		34.5977		160.692
0.000698		0.001751		0.144679		0.01215		0.016584		0.055507		0.781767						0.713607		0.221385		0.358498		0.004374		0.035376		0.000886		0.000603		0.003058		0.000698		9.93606						44.271		57.5581		153.732
0.0091		0.001621		0.024901		0.001207		0.008433		0.011614								0.609441		0.730292		0.478757		0.004901		0.000566		0.001603		0.004943		0.001679		0.004829		38.7133						42.5386		54.3097		67.662
0.011357		0.001488		0.131111		0.000566		0.000302		0.000302		0.698953						0.344045		0.817319				0.013494		0.000698		0.000566		0.000603		0.001094		0.032944		3.15043						100.558		80.3796		0
0.000831		0.013051		0.092352		0.001151		0.023051		0.003017		0.752289						0.578211		0.731916		0.494419		0.000962		0.003189		0.011057		0.001265		0.023752		0.003433		70.1898						50.7424		72.0449		147.216
0.039354		0.018129		0.030661		0.002056		0.01528		0.002564		0.977132						0.641283		0.673759		0.085933		0.002866		0.045244		0.000434		0.001132		0.000962		0.001547		1.88443						78.9495		40.1519		58.0056
0.252547		0.014429		0.107038		0.004207		0.000698		0.000754		0.93324						0.540259						0.000698		0.001924		0.000302		0.001265		0.022489		0.000698		4.75601						30.7163		20.6785		0
0.542679		0.010096		0.003788		0.019167		0.185594		0.001659		0.713695						0.942943		0.800628		0.118123		0.001225		0.001883		0.000434		0.001265		0.010803		0.053392		11.2942						5.19736		50.4413		11.3236
0.007581		0.015218		0.150482		0.023051		0.14988		0.01222		0.918605						0.51057		0.805385		0.284442		0.007746		0.003655		0.000434		0.026227		0.002602		0.009804		16.2267						31.76		82.3344		124.534
0.00083		0.087598		0.001489		0.004472		0.001943		0.000566		0.390494						0.750299		0.653792		0.189618		0.000566		0.004577		0.001019		0.004228		0.003774		0.011614		11.234						23.1771		153.077		119.4
0.002076		0.010489		0.025947		0.007096		0.002208		0.000302		0.844765						0.628732		0.34753		0.357913		0.004969		0.003199		0.001151		0.006901		0.000434		0.015234		11.1782						23.5498		127.13		136.69
0.002338		0.054234		0.012007		0.000434		0.004637		0.000302		0.193082						0.370732				0.352403		0.000961		0.001357		0.002376		0.000603		0.002206		0.000302		6.29603						197.745		224.138		69.0893
0.105898		0.017839		0.095079		0.006247		0.005619		0.003017		0.476395						0.762086		0.639427		0.455314		0.00745		0.001488		0.009734		0.000736		0.002265		0.008447		28.9069						11.9215		111.036		184.999
0.057717		0.021256		0.003462		0.000434		0.00083		0.000302		0.5683								0.157693		0.386061		0.001811		0.00241		0.006114		0.006001		0.000566		0.000302		21.7471						10.1008		83.6701		150.923
0.146833		0.003787		0.009383		0.009602		0.117197		0.067578		0.814726						0.936142		0.394357		0.087038		0.000698		0.060854		0.000566		0.002376		0.005209		0.000754		35.1287						49.612		144.877		51.3916
0.001226		0.003919		0.033815		0.003017		0.054454		0.002453		0.833977						0.327092		0.466355		0.18498		0.001093		0.004514		0.08629		0.006895		0.003379		0.001207		19.4814						148.272		58.124		91.1987
0.003583		0.027961		0.040876		0.003225		0.004548		0.000886		0.955723						0.719151		0.548923		0.336205		0.003847		0.011944		0.000566		0.029732		0.021054		0.000434		3.69636						20.7753		87.2277		99.9602
0.114944		0.00704		0.07822		0.000754		0.000962		0.003866		0.824784						0.91869		0.461604		0.199857		0.000942		0.007533		0.007924		0.002283		0.001357		0.005906		16.3775						30.8641		81.0644		130.725
0.114716		0.002397		0.144515		0.000886		0.014		0.004771		0.98225								0.789507		0.443574		0.000434		0.001489		0.000754		0.009396		0.013891		0.009489		7.12029						0.422248		88.8388		121.04
0.066829		0.078673		0.003989		0.002849		0.001811		0.006128		0.781609						0.511417				0.301273		0.00083		0.002278		0.006205		0.028301		0.000962		0.000302		50.8268						107.731		0		83.5944
0.004769		0.044454		0.040962		0.002397		0.01483		0.006846		0.559358						0.742165		0.845538		0.420296		0.008694		0.004708		0.000302		0.052453		0.001283		0.006184		19.9247						19.4117		62.2334		166.926
0.005093		0.002278		0.074466		0.000566		0.004492		0.000302		0.65487						0.581102		0.227423		0.578457		0.000961		0.001488		0.000302		0.024945		0.009821		0.000302		13.2067						131.627		25.8731		116.681
0.03645		0.145752		0.003725		0.001548		0.003584		0.001283		0.612592						0.134391		0.802678				0.00083		0.00412		0.021207		0.015788		0.002471		0.001151		35.6008						138.839		55.5821		0
0.236076		0.082864		0.049116		0.002265		0.018887		0.000566		0.865768						0.399193		0.54586		0.252708		0.000698		0.000962		0.007172		0.024946		0.002265		0.000434		22.2212						95.6502		105.136		109.7
0.011724		0.001093		0.006015		0.001283		0.008957		0.011015		0.666479						0.432257		0.541986		0.205719		0.000698		0.002279		0.002265		0.001923		0.000698		0.012331		10.4862						39.6981		141.327		138.057
0.004637		0.072171		0.369278		0.001415		0.127196		0.00232		0.548009						0.972973		0.768976		0.172341		0.002602		0.002603		0.000566		0.017005		0.000566		0.000302		3.75347						23.6564		57.1357		95.8072
0.037967		0.040651		0.235293		0.000566		0.031169		0.003582		0.522033						0.915046		0.754225		0.328298		0.007329		0.00484		0.000566		0.022741		0.018762		0.000302		31.0763						17.674		36.5145		149.34
0.788571		0.097669		0.008392		0.000698		0.024892		0.003773		0.856001						0.637978		0.690889		0.358894		0.000962		0.010683		0.001547		0.011833		0.024485		0.001659		7.05902						15.0978		44.4601		89.1304
0.272637		0.021859		0.029221		0.004096		0.001488		0.000831		0.915861						0.291313		0.56289		0.409916		0.001415		0.014105		0.000566		0.018493		0.001225		0.00317		6.14734						12.5573		78.0145		112.35
0.044591		0.074668		0.002146		0.015663		0.002866		0.007302		0.699687						0.71736		0.883913		0.221621		0.002207		0.027592		0.000434		0.009761		0.070761		0.002		49.8946						109.411		45.4546		102.836
0.085796		0.002673		0.10626		0.003114		0.000698		0.005397		0.878404						0.705751		0.857277		0.43439		0.002864		0.011279		0.034947		0.012627		0.00162		0.001736		35.7145						117.655		67.5388		56.4247
0.058897		0.01812		0.026601		0.006059		0.096096		0.005828		0.907586						0.387729		0.250569		0.497793		0.00083		0.010226		0.000566		0.010356		0.000698		0.018433		64.8804						45.6458		26.1359		140.903
0.000698		0.164601		0.002935		0.003622		0.035246		0.003922		0.74275						0.921555		0.485965		0.221351		0.000698		0.003594		0.030793		0.001659		0.014607		0.000302		22.881						5.57491		91.0479		88.1973
0.027728		0.029876		0.165089		0.017446		0.066526		0.001207		0.801074						0.639375		0.447947		0.641228		0.010156		0.004313		0.000566		0.021474		0.018945		0.008453		42.0626						88.1615		98.6849		76.1487
0.07942		0.059258		0.096327		0.001548		0.002673		0.000754		0.913971						0.63894		0.745542		0.290955		0.000962		0.002015		0.000566		0.164331		0.002265		0.000829		24.8869						24.2017		121.745		21.552
0.079112		0.038342		0.002672		0.002717		0.002015		0.005996		0.547208						0.928479		0.803726		0.304764		0.000698		0.067901		0.016775		0.011341		0.000698		0.002792		74.6119						30.7328		66.7244		186.338
0.071502		0.020473		0.04295		0.026052		0.014964		0.000302		0.776743						0.876735		0.645784		0.543293		0.002601		0.002278		0.001132		0.002283		0.062156		0.002409		22.8811						25.613		70.5961		65.5158
0.006393		0.014236		0.034374		0.001415		0.069355		0.000302		0.473809						0.371166		0.717083		0.23755		0.002339		0.002804		0.022715		0.001265		0.002056		0.008056		93.6231						46.4523		50.3595		60.7244
0.01079		0.036571		0.01614		0.000302		0.000698		0.029051		0.734954						0.38437		0.47839		0.387797		0.001094		0.00884		0.000302		0.001132		0.000434		0.001339		23.7894						45.2235		122.714		85.9712
0.012702		0.015614		0.1407		0.000302		0.033851		0.019625		0.574874						0.596532		0.56956		0.691748		0.001225		0.005953		0.004548		0.034894		0.003699		0.006073		47.2394						70.2811		60.6142		82.1882
0.002207		0.008191		0.008392		0.001283		0.037867		0.0694		0.367867						0.558514		0.555955		0.533259		0.002397		0.002803		0.000434		0.004227		0.000566		0.001471		42.21						31.8169		138.956		87.5442
0.010091		0.001884		0.012329		0.001019		0.010114		0.046129		0.670533						0.370788		0.473177		0.421214		0.07756		0.003788		0.000434		0.001661		0.000566		0.000302		68.2832						266.819		91.4364		65.8601
0.090875		0.004445		0.034054		0.000886		0.002075		0.004318		0.343023						0.656737		0.357968		0.083233		0.000698		0.001225		0.00466		0.001529		0.002132		0.001283		42.9748						15.7643		100.081		24.1015
0.031584		0.010156		0.002805		0.000434		0.018541		0.005453		0.988078						0.663231				0.086518		0.013552		0.00083		0.000434		0.015654		0.000434		0.002112		3.31769						27.7545		62.1349		60.7202
0.014568		0.000962		0.135244		0.002453		0.0053		0.009508		0.728202						0.501297		0.753658		0.477008		0.004698		0.029326		0.002321		0.026472		0.001415		0.000302		31.8825						31.2977		65.1891		67.0139
0.077854		0.003128		0.19687		0.004151		0.000302		0.039363		0.276589						0.786733		0.647386		0.136705		0.002207		0.001357		0.008586		0.011004		0.000566		0.000302		41.396						74.0301		52.2275		45.9554
0.008415		0.01055		0.010075		0.006831		0.008453		0.000566		0.749608						0.313289		0.730472		0.327354		0.000566		0.007989		0.004548		0.00824		0.004416		0.004472		28.6415						74.2556		106.325		71.676
0.120427		0.002147		0.01937		0.000434		0.003358		0.000698		0.928745						0.26677		0.597718		0.576623		0.003714		0.018693		0.000302		0.007715		0.018475		0.000566		9.468						10.5137		36.7402		61.1444
0.086741		0.015937		0.086394		0.004019		0.000566		0.007435		0.415289						0.660408		0.801216		0.169326		0.000698		0.00162		0.000434		0.058775		0.000566		0.000754		68.5454						34.3952		73.5011		81.1202
0.000962		0.020147		0.200848		0.000434		0.001416		0.049657		0.86832								0.48529		0.36684		0.001812		0.001225		0.002641		0.043373		0.044263		0.000302		26.0883						24.7735		61.574		98.4692
0.022426		0.003788		0.01004		0.000434		0.000566		0.000566		0.824979						0.344334		0.609789		0.303023		0.000962		0.001752		0.000566		0.071536		0.004312		0.000302		45.8135						31.3341		129.549		66.6585
0.037683		0.021911		0.000962		0.000434		0.000566		0.000434		0.694598						0.91074		0.796229		0.653027		0.000961		0.013374		0.007019		0.034834		0.026812		0.000566		18.5054						8.72322		82.1388		48.6073
0.00083		0.002997		0.006661		0.016355		0.004358		0.000302		0.672678								0.73328		0.623385		0.005092		0.002804		0.005376		0.004755		0.00168		0.003831		22.8182						0		47.8913		132.295
0.011579		0.058249		0.036563		0.002773		0.037927		0.000302		0.389111						0.401823		0.484497		0.420551		0.007583		0.052922		0.000434		0.001132		0.017737		0.020133		49.2274						42.8152		52.845		74.1428
0.001094		0.027168		0.004112		0.016216		0.000831		0.042028		0.786486						0.349771		0.436367		0.083108		0.000698		0.002409		0.00115		0.001396		0.001094		0.004096		27.6561						43.0436		84.3107		49.7945
0.020629		0.115208		0.025354		0.021088		0.055907		0.006017		0.624032						0.731335		0.770015		0.425874		0.002734		0.004972		0.000566		0.00245		0.010116		0.000566		47.6305						83.9884		114.431		99.9035
0.006662		0.021858		0.016682		0.024736		0.005032		0.003434		0.66281						0.939231		0.642987		0.262758		0.00168		0.001093		0.000302		0.006237		0.000831		0.000434		74.3963						51.2456		134.823		74.3675
0.00928				0.007435		0.123052		0.056699		0.018357		0.944756						0.187672		0.670046		0.445406		0.001094		0.000302		0.006073		0.002714		0.000698		0.000566		35.9701						8.31681		100.549		101.376
0.019255		0.034304		0.000698		0.233972		0.009717		0.086943		0.849054						0.887179		0.70942		0.291203		0.003847		0.021908		0.010918		0.014441		0.003643		0.001415		46.4466						46.8421		46.2044		71.4105
0.129632		0.030182		0.144226		0.001357		0.000566		0.017448		0.551977						0.899206		0.280888		0.364236		0.003189		0.001093		0.000302		0.050952		0.001225		0.000302		51.7582						27.207		52.7316		59.126
0.022197		0.008768		0.423524		0.171411		0.018392		0.011339								0.617403		0.522902		0.727407		0.00168		0.014368		0.000434		0.013082		0.000566		0.002188		17.0896						52.5888		73.6244		118.005
0.003584		0.030973		0.000698		0.035474		0.004886		0.004074		0.929016						0.849405		0.256651		0.445325		0.002866		0.001488		0.002804		0.00403		0.010624		0.000302		14.7796						19.0668		68.0875		71.286
0.002734		0.030193		0.000698		0.010164		0.021492		0.006586		0.572339						0.418297		0.645944		0.344511		0.00162		0.017454		0.001225		0.041208		0.003963		0.000302		20.8245						22.7873		117.837		73.7472
0.000831		0.00727		0.010467		0.015228		0.007228		0.000698		0.736504						0.432817		0.672673		0.537351		0.000831		0.055834		0.004972		0.014531		0.000302		0.000434		85.2799						23.4061		109.569		36.6116
0.006673		0.003392		0.000698				0.000566		0.004096		0.386085						0.718169		0.567763		0.191913		0.005999		0.001094		0.002015		0.001265		0.004868		0.000434		42.3117						174.494		71.137		50.8818
0.000831		0.122073		0.006217		0.242517		0.000698		0.000566		0.881248						0.952594				0.648492		0.011449		0.000962		0.002672		0.006037		0.005604		0.000434		31.759						53.1003		83.0532		116.703
0.019578		0.001094		0.015904		0.248552		0.000566		0.003566		0.521064						0.470039		0.684456		0.071137		0.002207		0.00083		0.002936		0.001		0.003114		0.000302		36.2692						89.8037		74.8645		9.79442
0.165711		0.071252		0.001488		0.018137		0.007245		0.003246		0.253651						0.915876		0.725487				0.00083		0.009822		0.03422		0.004981		0.0077		0.000566		27.5018						12.6798		55.4903		0
0.001548		0.075132		0.073254		0.001357		0.015247		0.01425		0.658886						0.524523		0.869589		0.277737		0.008565		0.00083		0.046722		0.001132		0.00083		0.003302		24.846						41.5548		33.787		97.0025
0.121886		0.024675		0.001944		0.021541		0.062777		0.003643		0.166707						0.15151		0.308976		0.690012		0.003188		0.000962				0.007055		0.000962		0.004679		20.064						12.1022		90.1651		49.0275
0.052241		0.013909		0.002265		0.142969		0.000302		0.003246		0.968612						0.516416		0.64973		0.46033		0.006997		0.021028		0.007451		0.001132		0.001357		0.000566		6.53891						179.744		81.3497		113.889
0.550765		0.013252		0.018717		0.125827		0.005681		0.005209		0.593208						0.582166		0.45184		0.335144		0.000698		0.002471		0.02147		0.018322		0.001751		0.001547		40.6061						36.9783		154.924		173.508
0.000566		0.024412		0.001093		0.076134		0.020459		0.001283		0.367135						0.489855				0.437882		0.003187		0.019858		0.002278		0.001397		0.01627		0.000566		62.553						34.4821		54.4051		66.9106
0.139121		0.023693		0.026857		0.059306		0.00168		0.006849								0.517091		0.565718		0.323085				0.002471		0.004446		0.003076		0.000566		0.003114		0						9.03345		134.097		15.4072
0.358276		0.001207		0.009358		0.31193		0.001415		0.001679		0.723866						0.779885		0.656911		0.50853		0.005619		0.00162		0.095756		0.002548		0.004576		0.001868		38.9758						32.8504		121.72		65.9991
0.007302		0.007205		0.005294		0.105798		0.080652		0.03437		0.587829								0.560249		0.063033		0.001943		0.002471		0.085503		0.009321		0.000962		0.000434		39.2448						0		126.41		37.3254
0.008944		0.000962		0.001225		0.001924		0.001225		0.001283		0.316419						0.974162		0.557599		0.731828		0.001094		0.001225		0.019332		0.004226		0.014753		0.000698		56.2459						16.3206		126.034		62.9401
0.006585		0.016909		0.281476		0.006392		0.058361		0.002793		0.71197						0.44355		0.555787		0.928793		0.007318		0.000962		0.020403		0.009982		0.002471		0.011207		39.7341						45.8959		142.94		34.2125
0.007246		0.005103		0.082244		0.000302		0.025735		0.005415		0.936969						0.554987		0.440189		0.633167		0.000698		0.006674		0.02477		0.002812		0.000698		0.000962		40.3304						32.8134		111.77		38.119
0.001415		0.018965		0.477697		0.00664		0.017366		0.000434		0.529127								0.843946		0.445747		0.006981		0.001752		0.000434		0.001132		0.005427		0.001415		23.4531						31.356		104.894		102.317
0.014769		0.006409		0.001488		0.000698		0.010997		0.000698		0.808201						0.485346		0.554874		0.313986		0.007302		0.00313		0.014858		0.006926		0.010191		0.000566		26.5951						68.4537		85.2648		59.246
0.098164		0.007127		0.061287		0.021359		0.005954		0.003378		0.660346						0.578504		0.149055		0.549563		0.002397		0.001752		0.010619		0.005346		0.000566		0.000566		53.566						42.5249		43.7472		75.1788
0.053735		0.013693		0.034892		0.000698		0.025786		0.009735		0.69838						0.818076		0.557095		0.455407		0.00266		0.001093		0.000886		0.071759		0.0074		0.009587		36.7811						65.6409		45.5523		79.059
0.002793		0.00726		0.00412		0.014926		0.13403		0.009618		0.488849						0.228934		0.805412		0.181907		0.000698		0.011977		0.001019		0.041497		0.012928		0.000698		72.8877						12.6831		53.2095		19.3277
0.009733		0.028978		0.032559		0.04305		0.001225		0.004434		0.592489						0.640494		0.502592		0.238436		0.000698		0.003584		0.001415		0.001264		0.003067		0.017813		18.9662						55.6509		81.1016		40.8063
0.001812		0.004242		0.888464		0.000566		0.07626		0.00502		0.474878						0.323664		0.582582		0.793563		0.001811		0.000831		0.002793		0.001265		0.006673		0.009284		51.4529						19.2353		118.062		28.0676
0.032806		0.011712		0.040864		0.016424		0.001225		0.000302		0.955488						0.562102		0.665377		0.222261		0.000698		0.000962		0.005397		0.009095		0.001752		0.030834		23.4791						61.7661		71.5001		124.796
0.047514		0.036245		0.500466		0.022986		0.01891		0.003831								0.606099		0.436524		0.273842		0.002014		0.019722		0.000434		0.045041		0.00168		0.004756		0						192.153		122.088		91.4176
0.029301		0.00083		0.24588		0.003037		0.130809		0.005001		0.666947						0.434322		0.197065		0.179005		0.006264		0.000962		0.015587		0.002151		0.001812		0.000831		28.4425						85.1673		18.9332		48.6826
0.002997		0.001487		0.09998		0.004792		0.219725		0.003093		0.930949						0.373805		0.329118		0.777799		0.002075		0.00162		0.00285		0.001		0.019446		0.001093		6.60848						31.7042		75.5863		89.4921
0.012971		0.060081		0.044277		0.000434		0.011139		0.002508		0.81463						0.7952				0.038025		0.00083		0.001489		0.001471		0.003076		0.000566		0.001415		7.73896						65.8875		0		18.7597
0.001357		0.002471		0.001151		0.000434		0.072579		0.00553		0.782313								0.73723		0.470327		0.004565		0.001752		0.001207		0.005035		0.000566		0.002793		32.8396						0		83.3394		180.626
0.001752		0.005488		0.062283		0.001207		0.034277		0.000566		0.507489						0.714795		0.450796		0.462646		0.000698		0.003392		0.008224		0.000736		0.001679		0.00083		59.3343						60.965		80.9152		93.1486
0.088053		0.029122		0.001225		0.002696		0.052323		0.005961		0.751689						0.543316		0.564273		0.616711		0.00569		0.002673		0.000434		0.00317		0.000698		0.042789		17.1928						21.4748		104.281		127.329
0.00562		0.008048		0.007918		0.000302		0.006112		0.004623		0.742674						0.510857		0.75141		0.54491		0.001093		0.000962		0.000302		0.007453		0.003642		0.000434		36.6785						39.2603		49.2148		78.2783
0.00162		0.039348		0.001357		0.010069		0.02053		0.003642		0.571731						0.386794		0.76667		0.532924		0.002603		0.042794		0.000302		0.004492		0.001415		0.000434		20.5089						62.0588		49.0692		76.8632
0.003584		0.009235		0.037386		0.005753		0.010889		0.00083		0.730781						0.322984		0.293285		0.6682		0.003261		0.00162		0.004639		0.007945		0.01719		0.000886		49.048						24.1955		79.8587		94.5014
0.003524		0.001094		0.089272		0.004847		0.001812		0.001471		0.592939						0.628005		0.553236		0.597037		0.00162		0.027744		0.000302		0.002548		0.000698		0.005131		60.3758						50.8219		118.979		35.7767
0.054843		0.008241		0.01983		0.002		0.008372		0.000302		0.594907						0.475608				0.638301		0.005751		0.002146		0.011426		0.001132		0.000566		0.004151		32.1213						15.0015				96.316
0.00162		0.000831		0.004514		0.191404		0.000831		0.000302		0.618887						0.200153				0.397979		0.00398		0.009236		0.000302		0.002395		0.00168		0.000698		19.895						5.82857				94.0835
0.025242		0.008182		0.170061		0.072165		0.00083		0.001659		0.37699						0.686238				0.483505		0.00083		0.003787		0.000566		0.001754		0.000698		0.001151		37.5014						98.2636				43.7195
0.012647		0.00083		0.003593		0.014921		0.000566		0.000302		0.792124						0.714265				0.466072		0.003787		0.018305		0.00798		0.001397		0.01153		0.008112		38.508						100.311				78.1115
0.019942		0.028964		0.023778		0.004888		0.007944		0.000754		0.261695						0.400535				0.439432		0.00083		0.011515		0.00132		0.010379		0.000302		0.00411		49.9937						65.2402				76.1835
0.229251		0.008574		0.008786		0.037215		0.000566		0.015366		0.712518						0.800488				0.224279		0.001225		0.008129		0.000566		0.000736		0.000302		0.000566		37.5386						40.6611				37.7514
0.158957		0.030361		0.010235		0.22871		0.00881		0.000302		0.553119						0.761354				0.311809		0.002339		0.001225		0.000831		0.001357		0.000566		0.03207		34.9586						55.1283				26.8217
0.008047		0.016718		0.054452		0.000698		0.007888		0.004827		0.597132						0.656024				0.148462		0.015784		0.001225		0.002925		0.002773		0.000962		0.007221		68.498						77.8153				58.9985
0.019457		0.001884		0.044665		0.380633		0.000566		0.004827		0.793739						0.917789						0.002981		0.001357		0.038546		0.002812		0.009224		0.002376		75.0105						18.6378				0
0.116402		0.002146		0.066866		0.002015		0.000566		0.006637		0.411794						0.570015				0.596042		0.000698		0.000962		0.00168		0.001		0.001283		0.001791		15.7999						133.156				42.6214
0.003655		0.012587		0.023173		0.042424		0.000566		0.026108		0.611045						0.367367				0.612124		0.002602		0.005031		0.003584		0.001132		0.004839		0.001659		33.6646						52.9117				130.997
0.004314		0.002015		0.002773		0.003858		0.041924		0.058987		0.679222						0.697952						0.000831		0.025134		0.00266		0.001		0.003199		0.000302		32.8875						38.6982				0
0.001226		0.002146		0.001151		0.055879		0.000566		0.001339		0.554759						0.307325				0.543835		0.001225		0.017349		0.013689		0.001566		0.087493		0.000302		22.1714						167.089				81.7209
0.061982		0.002996		0.00617		0.021148		0.000886		0.006058		0.541587						0.752631						0.001093		0.000566		0.010165		0.002548		0.002982		0.001207		88.3399						14.2212				0
0.010804		0.013963		0.092141		0.00655		0.001283		0.014379		0.641352						0.605916				0.435517		0.001226		0.002206		0.004314		0.009653		0.003642		0.000302		56.9543						74.294				39.5394
0.009618		0.032991		0.01012		0.002805		0.021378		0.051452		0.878876						0.38041				0.663818		0.001357		0.001415		0.031253		0.014482		0.000434		0.000302		168.566						79.6459				52.4119
0.009091		0.062735		0.001883		0.209267		0.027997		0.027488		0.490341						0.816181				0.52754		0.00648		0.000566		0.002541		0.001		0.007547		0.000302		29.8605						41.1522				127.959
0.002602		0.001752		0.089512		0.009017		0.14504		0.002132		0.45394						0.126881				0.381108		0.001883		0.002409		0.060436		0.001661		0.026938		0.000302		100.575						24.2992				56.1575
0.010274		0.001883		0.02931		0.000302		0.2397		0.003905		0.515195						0.444794				0.509375		0.00313		0.002804		0.002409		0.026661		0.000566		0.000302		24.4349						16.2145				27.8829
0.002339		0.005822		0.000698		0.009867		0.075224		0.00168		0.290316						0.502046				0.288347		0.016764		0.038143		0.036789		0.006357		0.003642		0.000302		22.4344						54.4708				53.0869
0.003716		0.001094		0.035		0.016243		0.016833		0.006982		0.721383						0.573388				0.382588		0.001225		0.101413		0.010235		0.000603		0.000698		0.002453		12.5471						76.9323				84.0713
0.01199		0.004051		0.020016		0.275402		0.029324		0.013137								0.59546						0.00083		0.005104		0.019981		0.001132		0.000302		0.060467		0						49.65				0
0.003979		0.023877		0.002542		0.001225		0.000566		0.002662								0.276227				0.523858		0.00083		0.038995		0.000302		0.001925		0.000754		0.000962		0						25.8156				88.0749
0.003716		0.04083		0.024542		0.077238		0.014569		0.04118		0.6982						0.271618				0.205662		0.001944		0.00083		0.006282		0.001		0.001151		0.008019		18.5037						78.2927				65.4601
0.001943		0.016059		0.034358		0.007259		0.068358		0.008888		0.768188						0.980092				0.467774		0.000962		0.00081		0.009941		0.000868		0.012622		0.002661		25.1897						5.47348				57.968
0.001621		0.111388		0.039447		0.429568		0.016858		0.000566		0.862423						0.991479				0.304633		0.001093		0.05255		0.000962		0.000736		0.000566		0.000831		54.1035						1.93403				84.2533
0.003189		0.080761		0.062394		0.014622		0.012662		0.005112		0.913779						0.377733				0.547631		0.000698		0.115681		0.004111		0.008885		0.001151		0.003509		26.6484						17.2546				139.698
0.002733		0.059144		0.052664		0.001357		0.000566		0.002717		0.63504						0.412827				0.362935		0.00411		0.00162		0.000698		0.002641		0.001283		0.003774		26.6906						100.823				67.3413
0.172849		0.000698		0.044716		0.296747		0.000566		0.000566		0.821091						0.497544				0.37871		0.003714		0.04038		0.001095		0.010357		0.000566		0.001944		31.125						122.847				57.4879
0.055881		0.008036		0.003067		0.016057		0.052077		0.00083		0.348818						0.393295				0.446795		0.009164		0.036293		0.017903		0.020525		0.000698		0.004492		32.8632						29.1163				70.9834
0.000831		0.001547		0.039406		0.080972		0.01215		0.000698								0.466076				0.278162		0.001094		0.001094		0.004576		0.010189		0.002717		0.008494		0						43.3617				37.4219
0.067734		0.00083		0.17261		0.02886		0.001151		0.000566		0.595518						0.440221				0.424176		0.004961		0.001357		0.000962		0.000603		0.000566		0.001548		13.8469						13.3491				55.8795
0.172903		0.03714		0.018128		0.003331		0.003699		0.00566		0.506253						0.490156				0.621379		0.004698		0.003199		0.000698		0.012322		0.000434		0.039133		23.5455						67.399				144.629
0.223711		0.00247		0.039643		0.013208		0.006469		0.002662		0.505909						0.098254				0.480955		0.001488		0.001094		0.003525		0.019875		0.001283		0.000302		21.4095						39.0567				68.282
0.004755		0.008516		0.160082		0.000302		0.000434		0.011888		0.881316						0.956394				0.407147		0.006601		0.003787		0.000962		0.001661		0.003114		0.001868		20.6762						7.02319				83.8998
0.037516		0.006743		0.123886		0.000566		0.01247		0.001548		0.408543						0.747586				0.609908		0.001751		0.002998		0.000698		0.000868		0.002792		0.000434		21.0755						24.313				49.573
0.015852		0.004709		0.062097		0.000434		0.000434		0.00083		0.80256						0.441974				0.603727		0.001094		0.052511		0.001246		0.001		0.027975		0.000698		18.285						22.9435				113.273
0.00326		0.013314		0.001094		0.011336		0.053152		0.002925		0.712377						0.882501				0.352378		0.000831		0.00162		0.002585		0.001132		0.016928		0.000434		28.3496						8.81556				35.5578
0.006945		0.007726		0.000962		0.096691		0.000434		0.023266		0.501542						0.902115				0.514513		0.00083		0.00162		0.000434		0.006885		0.00162		0.004622		23.4118						19.4379				71.288
0.059175		0.011149		0.246313		0.001641		0.000566		0.033939		0.910375										0.413598		0.001358		0.002542		0.000886		0.00281		0.020209		0.005793		13.839						0				83.2346
0.219904		0.202981		0.01284		0.120643		0.000566		0.00332		0.326898						0.906107				0.812537		0.005163		0.04168		0.000566		0.008923		0.003067		0.013547		37.8468						14.085				45.264
0.031125		0.001358		0.106009		0.03319		0.019605				0.346006						0.615915				0.255542		0.023942		0.006482		0.000434		0.008145		0.002015		0.021552		18.1987						1.87158				57.3073
0.399013		0.009243		0.016348		0.448753		0.000434		0.091162		0.20926						0.267873				0.639447		0.009049		0.007139		0.000831		0.001754				0.020134		9.59722						22.7054				138.868
0.204323		0.003524		0.045438		0.007145		0.004624		0.005019		0.788349						0.28079				0.211972		0.00504		0.007666		0.009251		0.020765		0.059097		0.003642		43.7416						128.688				79.7035
0.0089		0.002339		0.03735		0.015165		0.132174		0.107976		0.275492						0.559956				0.732053		0.043632		0.096932		0.025182		0.018654		0.000831		0.001225		8.96013						12.6971				44.6907
0.003845		0.053504		0.000962		0.017462		0.019339		0.005738		0.606479						0.695025				0.873389		0.002865		0.024015		0.001883		0.020923		0.00083		0.00798		35.2396						62.4822				28.7712
0.000962		0.066512		0.034967		0.440296		0.001094		0.003754		0.977662						0.893383						0.023971		0.008444		0.009971		0.015098		0.005831		0.002529		9.33319						5.71335				54.526
0.006013		0.050677		0.013981		0.040263		0.010147				0.989591										0.606194		0.000962		0.001863		0.067414		0.002188		0.001094		0.00083		6.25922						0				37.7287
0.01133		0.001884		0.126489		0.146581		0.001357		0.000434		0.682624						0.590791				0.594163		0.002734		0.001094		0.136977		0.002582		0.008057		0.002602		38.0066						50.0787				61.7313
0.03324		0.062962		0.0074		0.00491		0.012035		0.000566		0.917137						0.904768				0.652326		0.000962		0.019294		0.007278		0.067839		0.000566		0.000698		21.4386						11.5328				19.8152
0.000962		0.00891		0.155036		0.031729		0.08896										0.362208				0.593272		0.012426		0.001357		0.007076		0.001132		0.00587		0.009794		0.878812						19.3169				60.1318
0.016636		0.108552		0.218429		0.062559		0.007847		0.02666		0.923559						0.497077				0.514393		0.003452		0.001225		0.013586		0.002188		0.002265		0.002397		7.55932						43.3442				66.2543
0.052001		0.059217		0.09752		0.051062		0.001548		0.015166		0.929085						0.410448				0.479291		0.000962		0.001225		0.010102		0.009891		0.001019		0.008151		5.57125						35.3433				86.4964
0.001225		0.0991		0.149062		0.066763		0.017122		0.000698		0.627883						0.478244				0.701251		0.001357		0.002146		0.003067		0.001397		0.005641		0.002925		87.9494						86.788				70.746
0.041047		0.013902		0.016743		0.002132		0.043226		0.002792		0.966515						0.434184				0.391418		0.001094		0.011937		0.049815		0.002977		0.000566		0.000698		18.095						59.3729				50.2524
0.200812		0.006419		0.134969		0.000566				0.000566		0.911238						0.587906				0.414591		0.000961		0.00083		0.002278		0.004131		0.002923		0.001283		8.977						72.0436				75.7267
0.042813		0.001356		0.002673		0.000698		0.077647		0.002982		0.886476						0.5408				0.568946		0.002076		0.009436		0.011077		0.00245		0.000566		0.000566		19.5425						12.5229				100.113
0.05436		0.001225		0.0199		0.00351		0.000698		0.006001		0.986034						0.789162				0.3187		0.000698		0.013979		0.007889		0.011474		0.00083		0.000698		4.5726						44.2523				91.3891
0.001094		0.001883		0.003199		0.000566		0.019342		0.01019		0.868045						0.600823				0.760128		0.002734		0.004445		0.002529		0.010289		0.001488		0.007434		9.92368						32.5761				44.765
0.115125		0.001621		0.018716		0.00868		0.006302		0.009339		0.887121						0.534338				0.776177		0.006143		0.01155		0.023439		0.005477		0.000566		0.000566		13.4703						68.4612				62.1498
0.044246		0.067443		0.28994		0.000434		0.000434		0.035718		0.946163						0.66518				0.75968		0.001226		0.002278		0.000698		0.005447		0.002396		0.024115		7.65238						109.86				75.3305
0.0066		0.008385		0.413873		0.011887		0.006906		0.00168		0.74303						0.553599				0.716698		0.000961		0.000566		0.010189		0.010946		0.000566		0.000566		29.5501						64.16				70.8807
0.002734		0.056733		0.008625		0.024851		0.017756		0.043166		0.753557						0.510132				0.744571		0.004637		0.000698		0.000566		0.006338		0.001094		0.001283		31.7742						46.3502				50.7106
0.002997		0.023691		0.064007		0.105304		0.006699		0.003981		0.959168						0.979277						0.003583		0.000963		0.026146		0.01694		0.000434		0.003714		4.33656						8.01761				0
0.010469		0.041887		0.02142		0.004647		0.027606		0.014408		0.694501						0.460226				0.65514		0.003583		0.00313		0.005926		0.00149		0.009982		0.000698		26.981						25.1955				72.076
0.002075		0.144563		0.005955		0.070068		0.000698		0.004755		0.971513						0.535281				0.083804		0.008108		0.037743		0.000434		0.00317		0.004901		0.000566		9.92761						43.5499				69.1406
0.000961		0.002278		0.017252		0.052731		0.0671		0.002397		0.939565						0.321042				0.736415		0.000566		0.001356		0.005436		0.002151				0.001942		44.2084						85.6909				55.166
0.066106		0.397226		0.00162		0.05756		0.03372		0.001548		0.86677										0.792522		0.00083		0.001357		0.15044		0.018711		0.004698		0.029093		33.9586						0				95.9883
0.073501		0.033761		0.002804		0.070674		0.026209		0.005001		0.79848						0.275214				0.729113		0.002206		0.003392		0.063561		0.007714		0.000831		0.000961		58.8911						23.7763				62.4872
0.036797		0.067972		0.023903		0.056477		0.012114		0.000434		0.895503										0.729803		0.00083		0.001225		0.005173		0.011681		0.000831		0.001488		30.4862						0				37.3371
0.01959		0.086568		0.669292		0.163396		0.004094		0.006393		0.645594						0.467731				0.718165		0.013219		0.018175		0.063		0.041103		0.055317		0.000698		67.8568						77.7869				85.4695
0.013161		0.02764		0.214458		0.134325		0.000566		0.011511		0.411046						0.23508				0.2903		0.010085		0.003261		0.039129		0.001792		0.000698		0.000698		34.9371						33.8196				97.9924
0.008372		0.111184		0.013648		0.01506		0.008829		0.000829		0.872804						0.753266				0.715728		0.001094		0.005823		0.008918		0.016019		0.02382		0.003378		20.8677						5.28707				101.221
0.002278		0.018516		0.001883		0.003068		0.020726		0.002792		0.935076						0.323706				0.733369		0.003906		0.001094		0.005831		0.00334		0.003774		0.002793		5.68918						181.25				59.8706
0.008503		0.135187		0.018042		0.003463		0.016619		0.006789		0.788979						0.907775				0.755742		0.001944		0.001225		0.026529		0.001754		0.013883		0.029835		64.0562						14.0084				86.3646
0.011007		0.187773		0.020115		0.185709		0.023205		0.003714		0.678051						0.245586				0.027685		0.019184		0.023553		0.006155		0.001		0.014012		0.001019		46.0568						22.69				14.3843
0.013172		0.747142		0.026702		0.046739		0.003188		0.080388		0.861056						0.470458				0.887677		0.00083		0.003919		0.002015		0.002151		0.00083		0.011962		20.7918						82.4172				28.415
0.012595		0.014186		0.147489		0.015303		0.003056		0.0077		0.56479						0.833527				0.242821		0.001094		0.001752		0.071566		0.006715		0.01701		0.005999		11.8613						35.0999				34.8393
0.001944		0.479581		0.002015		0.042688		0.000698		0.000566		0.500031						0.686077				0.515576		0.03227		0.018104		0.000434		0.002945		0.003509		0.00083		28.0981						33.808				84.3824
0.004839		0.026608		0.006225		0.001488		0.016621		0.032888		0.87803						0.489982				0.922283		0.011915		0.029273		0.042677		0.003963		0.000434		0.000962		39.2969						5.10488				31.4424
0.011076		0.043393		0.001884		0.008575		0.010471		0.016076		0.80033						0.695517				0.152581		0.003654		0.019158		0.00083		0.001132		0.00417		0.002		12.0325						45.0072				4.85457
0.046533		0.056402		0.000698		0.002733		0.15707		0.04295		0.652223						0.697977				0.834993		0.004181		0.003918		0.001358		0.001		0.002076		0.007906		35.8715						41.862				44.7135
0.024921		0.001488		0.01679		0.007172		0.006791		0.000434		0.828807						0.876838				0.826043		0.00333		0.003393		0.001225		0.017284		0.02324		0.000962		42.3582						21.6852				104.829
0.246381		0.009963		0.07195		0.008096		0.006132		0.016513		0.786446						0.16355				0.589647		0.008085		0.028344		0.000566		0.005472		0.000434		0.003377		22.911						5.82963				67.0519
0.313417		0.029538		0.001225		0.004434		0.001357		0.007567								0.632936				0.650592		0.027027		0.001489		0.000566		0.002943		0.000434		0.00496		2.47235						33.604				48.0741
0.022477		0.025463		0.086203		0.066584		0.160389		0.000831		0.809162										0.631689		0.025483		0.006997		0.014585		0.001132		0.104533		0.006058		44.3219						4.7519				26.679
0.00326		0.02973		0.003331		0.008038		0.000698		0.01136		0.500722						0.859967				0.655899		0.001094		0.002147		0.001944		0.01051		0.006058		0.00083		55.7321						15.4366				32.5226
0.033036		0.025131		0.007486		0.014834		0.010396		0.001094		0.893212						0.743934				0.482626		0.00247		0.005032		0.013998		0.001754		0.005545		0.009266		17.2531						26.1221				122.722
0.022943		0.024678		0.004903		0.002529		0.002075		0.002015		0.463623						0.992814				0.630579		0.007199		0.002997		0.006586		0.000736		0.009952		0.031091		23.1802						2.05592				43.4984
0.000961		0.004902		0.216656		0.004303		0.034812		0.001883		0.882786						0.685643				0.676615		0.004637		0.005822		0.000698		0.021134		0.002015		0.000434		30.5318						30.9428				73.772
0.007904		0.002734		0.000302		0.000831		0.001283		0.026619		0.518101						0.381906				0.400432		0.004637		0.00162		0.002207		0.024617		0.008971		0.000566		42.3644						6.61216				24.6609
0.00247		0.009235		0.191052		0.003847		0.001791		0.008716		0.96969						0.844117				0.172231		0.000962		0.002014		0.000831		0.03523		0.001357		0.002661		6.73614						67.0153				100.343
0.02331		0.000962		0.0489		0.004242		0.001868		0.013793		0.787634						0.79458				0.933697		0.103998		0.02414		0.000829		0.008113		0.000698		0.00083		15.6404						52.3454				43.7558
0.005942		0.002015		0.000698		0.093205		0.018759		0.008906		0.939514						0.686645				0.289655		0.00083		0.001883		0.020116		0.001924		0.004171		0.000566		12.7376						111.569				26.57
0.060526		0.001752		0.001812		0.000831		0.011229		0.003245		0.940057						0.964529						0.001092		0.010234		0.001226		0.011794		0.001489		0.004707		3.33302						5.0821				2.72617
0.041157		0.001225		0.013486		0.004567		0.005341		0.001151		0.578414						0.868304				0.667928		0.012622		0.002015		0.000566		0.002679		0.001225		0.046948		30.9554						8.82192				63.9385
0.003189		0.009893		0.001358		0.001943		0.002865		0.000434		0.871015						0.933257				0.603567		0.000961		0.011437		0.002208		0.00149		0.046553		0.011155		38.1645						24.3533				58.8558
0.000566		0.00405		0.013234		0.021471		0.002936		0.012524		0.871068										0.926486		0.00083		0.002409		0.002208		0.001265		0.00162		0.000302		20.2104						0				43.2899
0.032618		0.00162		0.019634		0.013472		0.016692		0.000566		0.913716						0.63859				0.823295		0.001225		0.004359		0.007392		0.006435		0.001752		0.004339		37.8581						90.7971				67.008
0.006023		0.00162		0.000698		0.000566		0.000566		0.034549		0.329725						0.523945				0.748589		0.004565		0.001093		0.005019		0.001397		0.005547		0.003755		45.2503						35.7338				59.0472
0.009163		0.016455		0.096847		0.019359		0.003906		0.000566		0.259233						0.918326				0.699561		0.001226		0.002015		0.000566		0.012033		0.002265		0.002132		61.4666						8.66807				92.1825
0.000961		0.005519		0.001679		0.023997		0.008122		0.001225		0.750373						0.436571				0.761765		0.002339		0.000698		0.000698		0.001		0.011493		0.000566		47.1748						50.0835				39.6386
0.023599		0.008842		0.002662		0.113594		0.032536		0.001942		0.47162						0.088677				0.63656		0.001093		0.079488		0.004492		0.005345		0.000698		0.000302		13.1735						15.2376				67.7886
0.005679		0.001094		0.003302		0.090386		0.001225		0.003848		0.745941						0.652074				0.775745		0.001752		0.056505		0.007227		0.018125		0.011449		0.003754		8.39629						29.2972				65.4111
0.004696		0.001094		0.003379		0.017865		0.008121		0.001752		0.870338						0.380498				0.420008		0.015712		0.001621		0.031227		0.066345		0.003056		0.000302		19.4241						12.7703				177.733
0.000566		0.003788		0.015698		0.001283		0.001752		0.001225		0.841493						0.687847				0.861609		0.01056		0.001225		0.004357		0.004527		0.001489		0.002376		16.4124						70.5797				21.9111
0.096435		0.009892		0.009999		0.002056		0.005295		0.004243		0.439433										0.439978		0.004313		0.002015		0.000302		0.002188		0.021127		0.000831		26.266						38.4191				142.406
0.035617		0.004446		0.036835		0.001659		0.007378		0.019943		0.908739						0.09318				0.725214		0.000962		0.000831		0.004131		0.01383		0.016165		0.058849		8.16123						12.5181				60.0095
0.007714		0.002015		0.034856		0.002244		0.017684		0.000566		0.461891						0.293197				0.416251		0.024554		0.003261		0.000302		0.002019		0.000698		0.011434		17.896						253.519				155.376
0.022125		0.012779		0.05925		0.010222		0.000566		0.003655		0.670394						0.712093				0.704801		0.000566		0.004111		0.011865		0.012377		0.002397		0.018582		75.7956						26.636				47.3785
0.087207		0.336812		0.000566		0.002564		0.002529		0.007115		0.125736						0.172683				0.701461		0.003847		0.000829		0.008126		0.002151		0.001283		0.005559		14.4585						34.2273				139.554
0.009544		0.054659		0.033193		0.009616		0.008504		0.004226		0.827104						0.807398				0.699973		0.000831		0.001093		0.001791		0.004281		0.000698		0.001488		30.3074						98.6533				290.105
0.003509		0.009506		0.009397		0.018882		0.003988		0.006002		0.858759						0.576854				0.698385		0.002075		0.006865		0.001207		0.00649		0.000698		0.042312		31.8094						92.4575				167.321
0.014695		0.056639		0.004889		0.018464		0.002278		0.003905		0.970369						0.804029				0.599877		0.000566		0.007332		0.000302		0.015585		0.001488		0.001094		19.8645						19.3078				55.3043
0.018716		0.201057		0.004169		0.001207		0.00972		0.001415		0.342712						0.273141				0.25182		0.021466		0.06532		0.000302		0.004321		0.000962		0.000831		40.3138						21.9459				77.111
0.035141		0.003655		0.005549		0.002244		0.003114		0.002396		0.997781						0.577578				0.94407		0.000961		0.001883		0.001659		0.000868		0.000831		0.006321		0.530165						59.9807				19.4493
0.022927		0.005692		0.000698		0.002961		0.000566		0.004756		0.844266						0.474503				0.735297		0.002095		0.010164		0.000302		0.003699		0.010288		0.011526		8.15071						43.2737				22.1076
0.016429		0.019219		0.003321		0.097433		0.014739		0.004757		0.282431						0.76634				0.618173		0.000961		0.003199		0.002509		0.016077		0.000698		0.015755		36.4187						64.3846				106.475
0.008562		0.169266		0.006542		0.006247		0.081183		0.016793		0.397152						0.362055				0.620843		0.000961		0.067408		0.021959		0.001132		0.005366		0.000831		32.0951						62.2776				56.7042
0.002925		0.029992		0.018288		0.014607		0.017089		0.002792		0.696637						0.219801				0.61423		0.057456		0.003593		0.001019		0.006776		0.007408		0.052842		59.6404						18.7906				40.8745
0.003716		0.010287		0.008182		0.004868		0.000698		0.002528		0.482681						0.168014				0.551209		0.001094		0.001883		0.002529		0.000603		0.007472		0.000566		96.2986						44.4081				67.8207
0.010264		0.130526		0.001752		0.002265		0.001225		0.002792		0.56954										0.259263		0.000831		0.001357		0.001416		0.000603		0.000566		0.016926		56.5461						159.104				96.0092
0.016427		0.044764		0.017557		0.006963		0.00568		0.004492		0.772067						0.63055				0.556443		0.000566		0.011279		0.000566		0.00362		0.000302		0.000566		72.5851						9.01791				26.1855
0.000961		0.016788		0.000962		0.003963		0.006479		0.001547		0.659982						0.302355				0.487024		0.001357		0.000962		0.002188		0.00149		0.002849		0.007115		10.631						81.3985				133.924
0.00568		0.019998		0.005882		0.000566		0.001094		0.00317		0.717544						0.974523				0.388573		0.00234		0.003199		0.000698		0.002112		0.000698		0.002924		93.8331						21.8163				113.596
0.000566		0.018228		0.085921		0.000698		0.009206		0.004735		0.379936						0.547762				0.614065		0.013278		0.006945		0.004943		0.003526		0.000566		0.013661		25.6768						34.3681				69.0721
0.000566		0.026823		0.025313		0.000566		0.043754		0.002112		0.628356						0.652027				0.869021		0.001548		0.003067		0.000566		0.000603		0.012491		0.001548		25.4434						53.9128				73.2041
0.002207		0.01436		0.019702		0.177252		0.001283		0.002829		0.38199						0.700806				0.596637		0.000698		0.003788		0.002397		0.002944		0.141683		0.001811		7.72461						31.5681				134.47
0.052625		0.011465		0.049007		0.01004		0.003754		0.003225		0.597474						0.205205				0.657773		0.003189		0.001752		0.001944		0.002548		0.000566		0.028171		56.0858						142.176				125.329
0.002207		0.014024		0.06014		0.001868		0.000434		0.002075		0.468781						0.083709				0.911395		0.003979		0.01049		0.002453		0.001		0.041501		0.014624		8.38692						7.80351				76.302
0.024365		0.02613		0.116625		0.044829		0.050857		0.00168		0.964311						0.62846						0.00562		0.011541		0.004813		0.001132		0.035357		0.004923		12.3245						28.1056				120.568
0.076912		0.019499		0.260801		0.071187		0.003566		0.006848		0.299287						0.278223				0.644299		0.00083		0.001883		0.000698		0.003963		0.001093		0.000566		14.3943						14.4687				155.228
0.030601		0.002936		0.121557		0.04522		0.131997		0.035897		0.675728						0.690413				0.096329		0.002339		0.022182		0.001883		0.002283		0.000434		0.005376		28.4923						32.3416				85.2966
0.031436		0.001357		0.077449		0.089155		0.007701		0.090623		0.668518						0.39966				0.701561		0.002471		0.004921		0.026238		0.001132		0.006755		0.000302		21.9221						30.2549				50.3094
0.001943		0.02791		0.359926		0.001812		0.006792		0.013531		0.877307						0.129005				0.454201		0.001811		0.00326		0.002207		0.003208		0.000434		0.028994		2.5927						23.7981				143.875
0.005811		0.021931		0.348331		0.01741		0.002207		0.003378		0.232584						0.185553				0.777154		0.012037		0.012716		0.000566		0.001265		0.001151		0.003831		58.1534						21.1819				141.86
0.001679		0.01321		0.001488		0.204295		0.004302		0.003905		0.918049						0.193635				0.899649		0.000698		0.001093		0.002661		0.015754		0.001151		0.000566		6.26457						27.0107				54.4711
0.0676		0.002673		0.005235		0.033571		0.027682		0.008737		0.9554						0.062967				0.472243		0.001094		0.001752		0.001883		0.023886		0.000302		0.01183		11.5466						19.2727				61.804
0.058984		0.008586		0.007603		0.012827		0.152687		0.00717		0.239877						0.294184				0.782263		0.000566		0.015052		0.001225		0.064487		0.010583		0.001679		8.37591						40.0853				45.6241
0.004828		0.019296		0.017263		0.012329		0.001415		0.000831		0.081744						0.781037				0.327617		0.021185		0.002733		0.01102		0.036768		0.018436		0.000698		21.8189						11.6087				161.155
0.011067		0.001883		0.129579		0.008372		0.617828		0.004227		0.837197						0.765286				0.484385		0.007964		0.000962		0.024356		0.024217		0.000434		0.004624		40.1596						83.401				41.023
0.010073		0.038158		0.129614		0.019854		0.008829		0.016369		0.404961						0.898406				0.145252		0.000962		0.006349		0.030678		0.001265		0.000302		0.00168		28.6767						21.9121				80.3976
0.305317		0.045648		0.001225		0.058983		0.005906		0.000886		0.93088						0.487216				0.697144		0.040362		0.023948		0.03409		0.002244		0.012679		0.001944		13.8305						262.969				118.521
0.023826		0.03907		0.020754		0.013006		0.010451		0.001339		0.615176										0.663161		0.000962		0.018106		0.012178		0.000603		0.003566		0.015263		19.1993						0				95.1078
0.009355		0.001752		0.298961		0.071631		0.037049		0.046748		0.730621						0.259333				0.357374		0.000566		0.027207		0.001225		0.001358		0.000566		0.000566		13.5142						98.8949				80.2878
0.003452		0.004647		0.001883		0.082626		0.001151		0.016939		0.774783						0.329482				0.754122		0.003189		0.000698		0.003188		0.005261		0.010889		0.002132		48.3565						39.3799				54.6457
0.013675		0.03323		0.106994		0.031178		0.005773		0.006657		0.566642						0.393456				0.480699		0.001225		0.000566		0.003593		0.003659		0.001812		0.001548		33.4291						114.314				114.446
0.001357		0.028559		0.249804		0.013251		0.001283		0.003601		0.605077						0.599827				0.638519		0.003846		0.005545		0.001811		0.003395		0.000886		0.009567		18.9079						163.331				161.155
0.000698		0.006216		0.465474		0.049641		0.004019		0.005432		0.307073						0.454876				0.384269		0.005679		0.000698		0.013482		0.011226		0.004945		0.000302		22.5044						95.4197				57.3995
0.040217		0.002541		0.022787		0.117176		0.000434		0.006678		0.943811						0.475163				0.600903		0.004959		0.005869		0.006094		0.004321		0.000566		0.003469		22.3709						65.7026				59.8591
0.032369		0.005953		0.026273		0.002529		0.046112		0.05979		0.587491						0.134535				0.349743		0.000698		0.000566		0.002015		0.001357		0.002208		0.000754		36.3329						30.3941				201.631
0.028104		0.011867		0.044619		0.013587		0.008661		0.001548		0.855868						0.77247				0.237665		0.000962		0.004697		0.000698		0.003752		0.000566		0.000434		4.95963						48.2435				125.487
0.00083		0.001225		0.074526		0.003848		0.000566		0.011154		0.834143						0.305393				0.919606		0.00168		0.000566		0.003188		0.006583		0.001603		0.002112		19.2708						76.9119				30.9345
0.043512		0.126078		0.0753				0.022753		0.004471		0.594487						0.268003				0.037964		0.00083		0.005103		0.001094		0.00649		0.000302		0.000302		49.2074						14.6006				35.3157
0.017488		0.025704		0.02857		0.170693		0.057684		0.010038								0.202565				0.868321		0.00083		0.003392		0.017767		0.002151		0.000434		0.003093		78.3301						25.2237				79.4633
0.33696		0.022045		0.054229		0.035871		0.00468		0.001548		0.640473						0.199818				0.62447		0.003847		0.002146		0.095629		0.002151		0.000302		0.000302		45.8323						12.6431				17.4384
0.002338		0.005619		0.005151		0.320932		0.002265		0.000831		0.79683						0.683599				0.296241		0.00083		0.006875		0.107263		0.006887		0.002641		0.000302		18.8402						82.7273				131.838
0.034693		0.001357		0.015209				0.002792		0.025117		0.656597										0.654165		0.000698		0.001225		0.012953		0.001132		0.001207		0.000698		39.6699						0				117.972
0.00483		0.015229		0.011931		0.028375		0.001812		0.000566		0.890103						0.072038				0.414503		0.004282		0.002278		0.001151		0.002019		0.008335		0.020042		17.7448						18.3698				16.7389
0.011257		0.003906		0.00162		0.000566		0.025397		0.001151		0.31159						0.708118				0.716771		0.006997		0.002015		0.045711		0.000736		0.000302		0.001868		22.5444						114.124				54.371
0.007261		0.004696		0.002013		0.002208		0.004318		0.002056		0.725627						0.371208				0.650382		0.004756		0.00162		0.000962		0.002376		0.000302		0.001471		40.6973						24.8075				89.2131
0.000962		0.002205		0.016479		0.023772		0.000434		0.025704		0.656106						0.910321				0.597176		0.000698		0.015815		0.005435		0.000736		0.010069		0.000698		28.7491						8.65331				54.511
0.023472		0.002661		0.001884		0.002936		0.00915		0.000566		0.950953						0.85538				0.609664		0.033809		0.007664		0.001752		0.000603		0.000566		0.00083		12.2694						35.4096				181.677
0.092413		0.002661		0.05505		0.004532		0.000886		0.018806		0.894535						0.672444				0.761969		0.008754		0.006025		0.002672		0.000603		0.008416		0.000698		21.7508						80.2872				51.7792
0.019944		0.006923		0.012068		0.02836		0.014036		0.003998		0.312237						0.41126						0.007261		0.01785		0.000698		0.00362		0.000698		0.000302		61.4174						32.5136				116.675
0.000302		0.000566		0.011198		0.001812		0.000886		0.006657		0.525047						0.244643				0.317336		0.017483		0.00333		0.028291		0.000736		0.005433		0.013019		22.0638						20.1991				80.8618
0.013823		0.001113		0.0641		0.00734		0.011635		0.000434		0.142065						0.779328				0.646494		0.003714		0.002278		0.002936		0.00362		0.007699		0.000434		18.2714						16.1932				102.909
0.00992		0.044848		0.202438		0.003331		0.024179		0.001019		0.773026										0.896245		0.02962		0.005103		0.024297		0.021846		0.004813		0.000434		29.2908						7.42698				40.3728
0.000302		0.004314		0.021796		0.002805		0.003678		0.001868		0.931248						0.522686				0.571236		0.001225		0.059594		0.001752		0.000868		0.000698		0.013115		22.1083						41.7985				131.794
0.345263		0.001357		0.220077		0.001093		0.014775		0.000566		0.129525						0.141332				0.438417		0.131941		0.010287		0.032021		0.002812		0.000566		0.022582		7.97038						20.5956				105.34
0.167589		0.101475		0.003321		0.059919		0.000698		0.020733		0.898834						0.833563				0.367128		0.010525		0.003522		0.023386		0.010418		0.000566		0.000302		14.2402						13.2966				152.286
0.008415		0.074929		0.183333		0.009051		0.014983		0.028481		0.791471						0.631299				0.44578		0.000302		0.002541		0.211249		0.009453		0.000566		0.000566		18.7457						133.359				170.916
0.024358		0.154764		0.018476		0.010158		0.09465		0.01098		0.749361										0.785732		0.001018		0.004928		0.009366		0.001924		0.005926		0.001471		17.3861						0				197.379
0.001415		0.166286		0.030204		0.015999		0.038533		0.000566		0.899301						0.267704				0.963534		0.000302		0.005427		0.001357		0.002812		0.052181		0.000302		13.7592						37.1332				16.9731
0.018641		0.04786		0.002015		0.00398		0.000566		0.012094		0.94173						0.409555				0.633675		0.000302		0.000962		0.000698		0.013416		0.011736		0.000566		11.1805						143.433				94.874
0.000566		0.012526		0.007464		0.0083		0.005265		0.001659		0.466308						0.792477				0.155827		0.00083		0.00976		0.109018		0.001132		0.020708		0.000434		16.1051						54.4268				25.4254
0.252397		0.01148		0.170091		0.011815		0.000566		0.000434		0.655336						0.512937				0.67871		0.005208		0.011534		0.128276		0.001		0.003715		0.004019		22.2235						34.7412				83.7758
0.013672		0.001752		0.164036		0.00655		0.001415		0.006322		0.946146						0.456326				0.63681		0.000434		0.001225		0.095141		0.011529		0.002015		0.000434		9.75319						22.4892				249.177
0.003058		0.145961		0.018184		0.022858		0.020871		0.000698		0.93185						0.555413				0.638571		0.000566		0.032695		0.007673		0.002548		0.001883		0.000302		14.0678						36.0911				135.049
0.010406		0.002146		0.003331		0.085704		0.000566		0.001283		0.748964						0.428206				0.863923		0.003245		0.001357		0.013191		0.001		0.015842		0.002056		36.1591						38.0318				38.309
0.021887		0.011544		0.005165		0.026061		0.114318		0.014716		0.87211						0.497365				0.608397		0.000566		0.003128		0.001225		0.00485		0.03652		0.001019		28.2833						23.0169				100.512
0.012633		0.406163		0.012111		0.04917		0.007796		0.013324		0.880182						0.211916				0.308188		0.004563		0.025325		0.001488		0.017334		0.025057		0.00594		58.3428						19.8075				217.433
0.039959		0.04945		0.001488		0.126238		0.00726		0.007773		0.372962						0.30255				0.729978		0.005546		0.001752		0.016986		0.001132		0.000566		0.000302		64.3526						74.9088				81.5242
0.056601		0.100062		0.067438		0.000831		0.718668		0.001548		0.793948						0.235247				0.445454		0.008564		0.002734		0.000698		0.002812		0.000566		0.008906		32.6087						31.0966				44.6186
0.023311		0.093726		0.007015		0.028684				0.001547								0.367308				0.485811		0.001094		0.000962		0.004885		0.001264		0.000566		0.002132		0						26.0664				117.55
0.011255		0.078859		0.004313		0.001094		0.043767		0.00587		0.651209						0.637575				0.644486		0.000829		0.002998		0.000831		0.04698		0.001416		0.001151		49.5349						52.2682				120.266
0.062547		0.00241		0.042507		0.005944		0.054241		0.013396		0.994763						0.215385				0.72758		0.002661		0.00727		0.000698		0.001529		0.000566		0.002338		7.14767						8.13546				49.9345
0.006601		0.001488		0.222112		0.005265		0.087789		0.000434		0.904105						0.484834				0.784882		0.000831		0.00162		0.001283		0.005083		0.001868		0.002188		12.4173						66.9703				88.8625
0.000962		0.019939		0.332765		0.009887		0.025187		0.005341		0.975694						0.494975				0.469762		0.000566		0.003525		0.001283		0.001264		0.000963		0.000962		4.60089						16.4944				150.855
0.001094		0.012909				0.001283		0.00641		0.001547		0.964011						0.417814				0.599002		0.002925		0.00083		0.000434		0.002055		0.008191		0.002661		14.1785						46.1403				101.973
0.014165		0.016262		0.001489		0.00887		0.024153		0.000831		0.963838						0.320042				0.139719				0.002147		0.014645		0.0137		0.001356		0.003642		11.3887						44.3253				8.66621
0.032966		0.06205		0.051295		0.001547		0.001416		0.003114		0.814908										0.519268		0.070134		0.014955		0.001812		0.000603		0.000698		0.001547		51.7206						0				114.038
0.002804		0.083723		0.062166		0.008945		0.003302		0.002529		0.689322						0.307805						0.019077		0.002865		0.057727		0.006662		0.004576		0.002792		51.6758						59.1037				0
0.028361		0.104311		0.02384		0.817235		0.013019		0.002662		0.880334						0.380149				0.615548		0.005941		0.037075		0.005102		0.002416		0.00351		0.000434		10.8666						35.1697				23.9548
0.091824		0.037878		0.009049		0.018832		0.18221		0.000566		0.720765						0.776476				0.50544		0.001094		0.005737		0.002147		0.001132		0.002076		0.00534		52.1974						23.6663				145.222
0.022692		0.001883		0.010621				0.001416		0.003246		0.974479						0.40163				0.55508		0.001225		0.003321		0.147324		0.069017		0.000566		0.006641		13.5633						39.693				68.7756
0.002208		0.062168		0.001151		0.601534		0.012004		0.004888		0.754368						0.584567				0.083017		0.133354		0.000698		0.000434		0.00268		0.028023		0.001415		47.0394						167.128				69.905
0.070068		0.021579		0.072977		0.000566		0.009102		0.006114		0.649477						0.128444				0.356622		0.015744		0.001679		0.009735		0.008839		0.002015		0.000566		24.3367						59.1999				96.5455
0.003321		0.001752		0.140854		0.009209		0.015262		0.00266		0.819385						0.497879				0.937081		0.01411		0.001548		0.004171		0.001924		0.000566		0.001812		46.442						60.0713				20.4966
0.015902		0.31319		0.035341		0.000566		0.039729		0.000566		0.889285						0.729711				0.583368		0.001224		0.018702		0.007944		0.017963		0.002961		0.002529		17.9443						111.68				132.017
0.044821		0.045853		0.188643		0.010058		0.001357		0.002132		0.897672						0.887604				0.279256		0.007199		0.000698		0.011036		0.032621		0.003358		0.010964		50.3201						24.6515				43.6971
0.005547		0.047513		0.032215		0.000698		0.044251		0.000566		0.61904						0.985593				0.654131		0.001226		0.001812		0.000698		0.023791		0.000566		0.000566		31.1219						4.09136				105.486
0.000831		0.004839		0.072271		0.013773		0.038436		0.006058		0.761376						0.873183				0.359862		0.013548		0.00351		0.000698		0.000868		0.002132		0.000698		23.0189						16.3213				175.839
0.000962		0.000829		1.07775		0.000566		0.003642		0.000698		0.567858						0.884427				0.037459		0.000566		0.000566		0.000566		0.004227		0.043178		0.015278		46.5624						26.6584				64.0587
0.000831		0.175888		0.067723		0.002132		0.009149		0.020391		0.680034						0.795718				0.546702		0.001357		0.001093		0.000566		0.009927		0.023557		0.011659		54.2558						17.0125				142.15
0.001094		0.004182		0.117447		0.004886		0.015815		0.000302		0.82764						0.937243				0.175914		0.01473		0.009794		0.004943		0.001		0.000434		0.023977		95.367						33.4907				113.09
0.043221		0.018489		0.133494		0.010171		0.035848		0.004186		0.988964						0.692527				0.529733		0.001225		0.008383		0.001868		0.003341		0.000434		0.000566		3.24901						46.4281				139.873
0.050435		0.114001		0.090432		0.000302		0.000566		0.000302		0.800459						0.7504				0.559654		0.000698		0.002997		0.003378		0.005246		0.000698		0.004755		0.844476						36.7892				122.691
0.01243		0.085217		0.002935		0.004944		0.012059		0.000302		0.89469						0.751253				0.464822		0.001094		0.015066		0.007566		0.008642		0.000434		0.014112		15.3599						50.2909				203.77
0.000698		0.322134		0.002998		0.001415		0.000886		0.019049		0.991037						0.690574				0.865186		0.004037		0.081172		0.020701		0.002415		0.008133		0.002075		4.48462						51.1436				67.0584
0.003979		0.124225		0.004302		0.005339		0.000302		0.000886		0.659357						0.828522				0.437007		0.001094		0.007927		0.031581		0.003372		0.007127		0.003642		61.1708						21.5373				128.115
0.000698		0.008945		0.011218		0.008147		0.003963		0.000302		0.486246						0.650869				0.472873		0.009339		0.02286		0.000434		0.029456		0.005189		0.002396		47.857						18.3038				66.534
0.02166		0.007172		0.094418		0.001019		0.005077		0.091499		0.978896						0.140849				0.705071		0.00083		0.006086		0.003566		0.002112		0.017143		0.001659		4.40561						27.3336				101.438
0.002076		0.009923		0.066737		0.002905		0.040856		0.086719		0.449499						0.66584				0.846856		0.000698		0.00806		0.000886		0.002112		0.092033		0.001207		34.2189						33.4282				26.681
0.056501		0.101994		0.113626		0.43103		0.011642		0.042774		0.696636						0.902868				0.511533		0.000566		0.054522		0.000302		0.001358		0.152475		0.000434		13.452						36.4975				179.457
0.005017		0.069884		0.010032		0.001283		0.043904		0.051763		0.434602						0.5023				0.603975		0.001356		0.154576		0.000566		0.010022		0.002925		0.000302		32.3912						222.415				144.353
0.07809		0.013983		0.031214		0.019996		0.004868		0.003511		0.528548						0.711563				0.755538		0.002866		0.008919		0.002529		0.006074		0.000698		0.000434		35.9075						80.5427				152.129
0.013604		0.000698		0.10046				0.019021		0.127771		0.645912						0.842747				0.233476		0.004506		0.007666		0.001094		0.001528		0.002277		0.000886		77.2599						37.9174				17.6063
0.043485		0.052724		0.017892		0.541074		0.000566		0.002982		0.806414						0.693034				0.464983		0.004169		0.016147		0.013304		0.006338		0.000566		0.001868		18.2005						60.1266				75.4993
0.007641		0.001548		0.029698		0.033615		0.002076		0.014963		0.662022						0.889813				0.753503		0.001356		0.003351		0.168193		0.00551		0.01942		0.000434		62.8565						52.4138				71.4509
0.805969		0.015096		0.02492		0.008525		0.025587		0.052274								0.431542				0.77498		0.001094		0.033616		0.107384		0.00413		0.015811		0.005808		29.3932						38.5769				87.6333
0.046368		0.124404		0.016455		0.086052		0.020343		0.028995		0.83553						0.917821				0.518886		0.000698		0.001094		0.002265		0.006038		0.001942		0.000434		22.645						6.5923				158.755
0.014187		0.106051		0.185403		0.001415		0.036037		0.001548		0.716566										0.144946		0.000698		0.001225		0.002265		0.002055		0.000698		0.00349		27.6654						0				50.534
0.008828		0.074413		0.021478		0.000566		0.130479		0.009831		0.940691						0.689278				0.624291		0.002793		0.044001		0.000566		0.00166		0.000962		0.000566		19.2918						52.6063				18.7172
0.106212		0.016727		0.000566		0.00083		0.045067		0.008418								0.206243				0.470075		0.00083		0.003848		0.033457		0.011015		0.002733		0.00168		6.61165						26.3382				19.4482
0.004112		0.011674		0.026914		0.001548		0.074802		0.002794		0.719849						0.766422				0.636775		0.000698		0.001358		0.000698		0.001528		0.001283		0.000566		30.0485						11.8495				91.4882
0.019637		0.048799		0.002146		0.012338		0.010346		0.006528		0.845973						0.692226				0.916329		0.026898		0.001752		0.005823		0.003735		0.001868		0.003114		24.4011						34.4133				23.6123
0.149211		0.072895		0.002015		0.007717		0.001094		0.008226		0.498262						0.828696				0.307788		0.000962		0.003392		0.001225		0.005942		0.006699		0.004491		40.5805						45.136				96.0944
0.024632		0.044916		0.042742		0.023972		0.176701		0.001943		0.586712										0.559218		0.002076		0.003261		0.038317		0.003472		0.000302		0.009941		16.7303						18.2901				136.589
0.006469		0.004445		0.007409		0.015532		0.0527		0.003188		0.794222						0.854669						0.000962		0.011208		0.002849		0.001265		0.000434		0.002265		20.3502						58.8093				0
0.034066		0.003068		0.016209		0.084807		0.022794		0.000698		0.695182						0.837173				0.657566		0.000831		0.010683		0.000698		0.001529		0.003379		0.007887		26.5722						28.2176				194.335
0.005548		0.007734		0.000829		0.041255		0.02463		0.001944		0.831217						0.730524				0.612368		0.001094		0.001884		0.004638		0.005546		0.000962		0.008472		11.6256						53.1966				97.597
0.039595		0.002673		0.002673		0.001811		0.001812		0.000698		0.758653						0.81951				0.72282		0.003392		0.008911		0.013091		0.003076		0.001225		0.003963		21.6995						51.7763				25.8449
0.149663		0.008837		0.091276		0.00083		0.000831		0.068091		0.929478						0.980022				0.133871		0.004038		0.003655		0.037771		0.006831		0.006866		0.002661		12.6804						16.4229				51.8684
0.15468		0.001357		0.041953				0.001488		0.015054		0.997736						0.532761				0.29198		0.002077		0.061124		0.008724		0.011209		0.000961		0.008228		1.41428						97.2608				96.7851
0.007018		0.016382		0.044363		0.167071		0.021264		0.004038		0.646655						0.853378				0.589934		0.000962		0.005499		0.012586		0.000736		0.013559		0.032023		25.6141						63.2601				75.2793
0.000434		0.12498		0.008849		0.027767		0.000434		0.001151		0.792558						0.587709				0.494721		0.00083		0.026448		0.001944		0.00481		0.015415		0.001283		25.9061						21.3114				17.5174
0.000566		0.04129		0.014173		0.002866		0.004151		0.008208		0.821323						0.100596				0.569176		0.000302		0.001357		0.008398		0.009507		0.003642		0.001094		67.1206						11.1141				57.9614
0.002452		0.006026		0.03138		0.036729		0.004548		0.000698		0.838454						0.941579				0.496456		0.000566		0.005234		0.000566		0.021534		0.007462		0.011509		43.9834						20.2383				133.478
0.006037		0.121092		0.005103		0.026903		0.011489		0.002265		0.658946										0.616192		0.000566		0.003129		0.005604		0.005604		0.051738		0.067479		29.7294						3.5097				61.6868
0.082772		0.003655		0.051953		0.000566		0.000566		0.001415		0.855843						0.980052				0.272637		0.000434		0.001357		0.025694		0.007982		0.000831		0.000566		34.3984						5.29526				34.3275
0.020395		0.002146		0.000829		0.003699		0.009472		0.000961								0.711155				0.379186		0.002		0.000962		0.000962		0.009678		0.00168		0.000566		3.43284						70.6625				144.814
0.013434		0.008253		0.006588		0.000566		0.002662		0.001283		0.89621						0.543893				0.509364		0.000434		0.015938		0.002924		0.000736		0.000566		0.001489		41.4032						16.6849				163.488
0.019313		0.012394		0.000829		0.014417		0.013341		0.002925		0.628735						0.757709				0.47597		0.001471		0.02086		0.000698		0.004096		0.001548		0.002132		34.2794						79.7352				106.142
0.001094		0.001752		0.001548		0.031098		0.754172		0.003057		0.129113						0.673112						0.001283		0.129044		0.017393		0.001132		0.002075		0.000434		40.9877						53.1031				0
0.008959		0.001225		0.036174		0.034062		0.07166		0.001416		0.688649						0.972735				0.158667		0.000566		0.089199		0.018451		0.001265		0.00083		0.022456		26.9074						9.83258				74.8775
0.000698		0.082826		0.000434		0.007469		0.247194		0.000566		0.771494						0.706622				0.833081		0.000698		0.002409		0.008374		0.002812		0.00083		0.00266		14.5309						96.6896				74.0013
0.000831		0.001885		0.041483		0.018993		0.027377		0.009662		0.716996						0.264306				0.616501		0.005076		0.02993		0.002541		0.001		0.002338		0.005998		31.8219						18.4491				121.78
0.001488		0.026251		0.022174		0.001094		0.034205		0.007812		0.951869						0.592262				0.302859		0.000698		0.005366		0.001868		0.012586		0.001225		0.005342		4.32536						75.5271				216.556
0.011902		0.001883		0.001357		0.018303		0.006601		0.006		0.727168						0.547886				0.350083		0.00083		0.001225		0.000434		0.00268		0.000698		0.008605		12.8824						44.1548				155.483
0.006528		0.02816		0.006349		0.002133		0.014187		0.001679		0.954302						0.988581				0.584143		0.045858		0.004313		0.021135		0.00334		0.018454		0.006074		7.53698						0.359676				115.141
0.001093		0.058573		0.001488		0.002453		0.009267		0.001812		0.946672						0.771521				0.519152		0.002075		0.025094		0.008586		0.00317		0.000831		0.000566		6.23523						62.8153				143.726
0.041463		0.002146		0.010488		0.003831		0.000566		0.010133		0.630046										0.452729		0.002075		0.027307		0.005585		0.001621		0.037678		0.024325		32.1604						0				165.999
0.030213		0.001225		0.00984		0.001868		0.007962		0.002529		0.692344						0.750647				0.516943		0.001225		0.003199		0.00168		0.001622		0.000566		0.003057		75.3588						76.7104				123.079
0.068926		0.004708		0.003067		0.000566		0.007303		0.004095		0.390271						0.81609				0.654843		0.012239		0.004183		0.000566		0.001		0.009676		0.001944		31.1727						97.648				129.103
0.0279		0.008252		0.010218		0.028326		0.002339		0.018115		0.716874						0.551746				0.227674		0.000698		0.00162		0.001415		0.003076		0.00083		0.004263		24.9967						58.3777				93.9744
0.038012		0.014103		0.09392		0.012059		0.003452		0.000698		0.908018						0.726856				0.254862		0.00247		0.002541		0.00727		0.004188		0.011734		0.001547		20.7842						52.0842				104.309
0.00562		0.182468		0.069202		0.021241		0.027499		0.002264		0.573062						0.871227				0.425542		0.000566		0.007928		0.008392		0.000736		0.002265		0.000566		26.904						27.7452				135.766
0.021328		0.119617		0.082541		0.124199		0.032637		0.00351		0.863411						0.460833				0.58781		0.000831		0.010489		0.008562		0.002019		0.029332		0.001943		28.5169						51.5134				106.963
0.00715		0.003655		0.002793		0.224802		0.001358		0.009928		0.626548						0.329845				0.48118		0.000566		0.022913		0.002773		0.008696		0.000566		0.002529		6.94451						207.49				52.3183
0.004887		0.012656		0.000698		0.025685		0.200199		0.007039		0.577948						0.569461				0.445626		0.000698		0.055891		0.000434		0.001265		0.00083		0.003114		20.2446						83.7599				129.62
0.000566		0.13985		0.00484		0.006602		0.000566		0.001548		0.982305						0.290441				0.228351		0.002924		0.002146		0.004792		0.01632		0.007152		0.001019		16.6638						18.967				95.8987
0.000566		0.002673		0.024761		0.00232		0.008283		0.008677		0.619972						0.525567				0.4998		0.023151		0.004901		0.008335		0.003527		0.013173		0.034314		26.4181						48.7458				165.245
0.035483		0.01956		0.006278		0.003093		0.031962		0.008982		0.56979										0.490185		0.00168		0.004182		0.000886		0.006147		0.010621		0.002264		39.5537						2.58118				140.059
0.012827		0.00977		0.004243		0.005223		0.000566		0.012001		0.920016						0.930184				0.683187		0.001812		0.002936		0.004905		0.000603		0.011077		0.000566		9.85264						27.9639				58.4617
0.000698		0.073461		0.227003		0.000434		0.004095		0.005035								0.303136				0.174646		0.000831		0.011078		0.000831		0.004717		0.00241		0.003642		0						96.0737				39.0045
0.014524		0.001489		0.123162		0.017982		0.000566		0.01366		0.664329						0.834475				0.536062		0.00083		0.006743		0.001752		0.009756		0.008981		0.000434		33.1695						64.4925				77.6136
0.025071		0.033292		0.110193		0.002542		0.000566		0.000566		0.440257						0.775047				0.434375		0.000698		0.001225		0.025352		0.043678		0.062713		0.000698		42.0043						49.7966				173.57
0.003056		0.060357		0.017725		0.027052		0.003378		0.014788		0.870836						0.908657						0.002471		0.018043		0.001883		0.005246		0.02028		0.000698		28.1141						53.7881				0
0.001357		0.002936		0.025577		0.103711		0.092743		0.025355		0.809706						0.662112				0.944958		0.000698		0.002409		0.001094		0.003831		0.001094		0.04498		26.1647						63.5559				32.0052
0.004169		0.002278		0.092393		0.012919		0.00534		0.007772		0.482199										0.245384		0.000698		0.002409		0.012324		0.004056		0.010096		0.001548		61.4274						0				94.3785
0.000831		0.030394		0.01155		0.037688		0.006247		0.019438		0.690803						0.59813				0.799066		0.02501		0.021526		0.004971		0.002318		0.011928		0.00168		44.7301						25.3322				60.4006
0.004434		0.024157		0.084083		0.015412		0.000698		0.000566		0.754113						0.68865				0.394552		0.005223		0.001356		0.001094		0.009297		0.003656		0.00553		37.3599						40.9658				162.388
0.006338		0.058057		0.000886		0.008314		0.105713		0.002529		0.518462						0.391438				0.842071		0.000698		0.010813		0.000829		0.001265		0.020032		0.000302		46.5909						33.712				33.5103
0.002339		0.001094				0.000962		0.013042		0.005001		0.805517						0.53205				0.36455		0.001225		0.004313		0.002397		0.001132		0.040104		0.005452		112.698						45.3925				42.8607
0.016958		0.02587		0.789173		0.036247		0.004637		0.002		0.989294						0.524068				0.856018		0.000566		0.002673		0.000698		0.004888		0.011243		0.000434		3.81405						156.972				55.8574
0.000698		0.202505		0.000961		0.558997		0.001488		0.002715		0.748997						0.240707				0.485261		0.002208		0.011867		0.001883		0.011398		0.026436		0.018943		21.6985						357.784				98.1248
0.005092		0.050504		0.001225		0.498608		0.008973		0.001548		0.760766						0.593186				0.484002		0.000962		0.01561		0.045633		0.012586		0.003725		0.034779		77.9288						11.5378				141.896
0.007128		0.047939		0.090626		0.122611		0.002015		0.000566		0.61571										0.226675		0.001226		0.00241				0.002019		0.001863		0.008265		54.5202										89.9335
0.004959		0.002015		0.075483		0.576062		0.027926		0.004812		0.389677										0.325262		0.003056		0.001094		0.05356		0.01005		0.071182		0.000698		50.4425										11.7722
0.006791		0.017131		0.004111		0.215666		0.004754		0.008681		0.205566												0.009808		0.001488		0.083244		0.01951		0.002998		0.000434		20.0712										0
0.010659		0.006418		0.040862		0.037829		0.010965		0.025548												0.348901		0.003583		0.002015		0.000434		0.002548		0.001357		0.001283		0										114.648
0.000698		0.003656		0.036043		0.013971		0.028596		0.005603												0.58217		0.004567		0.004182		0.011734		0.001528		0.000566		0.001679		12.5651										229.449
0.00083		0.024544		0.010889		0.024455		0.002015		0.006059		0.741916										0.564886		0.001226		0.0122		0.001751		0.008699		0.001548		0.009057		23.282										37.8153
0.008563		0.129228		0.001151		0.010427		0.171624		0.001151		0.501477										0.392		0.003453		0.015157		0.001093		0.001		0.017759		0.000434		12.4002										130.38
0.022608		0.002146		0.001283		0.012058		0.031511		0.000698		0.780439										0.384147		0.000698		0.009043		0.002925		0.002151		0.000831		0.006377		52.1653										123.381
0.003056		0.093458		0.000566		0.000566		0.001356		0.000698		0.652925										0.462184		0.005677		0.003786		0.00332		0.017602		0.003246		0.00821		14.3921										128.888
0.007523		0.056073		0.023469		0.002207		0.038057		0.065506		0.803882										0.622296		0.003979		0.042523		0.006907		0.004678		0.000566		0.006887		6.82036										153.396
0.001094		0.011998		0.030713		0.012283		0.047551		0.002397		0.315731										0.642372		0.001944		0.001883		0.017516		0.034965		0.000566		0.000698		6.4052										178.758
0.017426		0.01443		0.002662		0.005926		0.009444		0.043691		0.943818										0.402386		0.047785		0.007533		0.056676		0.005019		0.002581		0.015135		22.2593										150.064
0.010671		0.004182		0.000566		0.026216		0.003056		0.000698		0.600325										0.488724		0.00083		0.0258				0.003076		0.000962		0.002397		17.5095										108.56
0.003847		0.013246		0.013528		0.017075		0.005104		0.002662		0.501355										0.799794		0.000961		0.004312		0.001019		0.008038		0.000698		0.005076		23.0874										54.3093
0.008563		0.015017		0.000566		0.002641		0.002865		0.008132		0.677853												0.000831		0.002935		0.006776		0.000868		0.000698		0.000698		45.0646										0
0.005942		0.002673		0.063969		0.026689		0.003963		0.000566		0.427846										0.201708		0.001094		0.015288		0.152278		0.124256		0.002076		0.000962		37.611										105.011
0.002603		0.006218		0.000566		0.44022		0.000566		0.000566												0.481659		0.013232		0.001357		0.000698		0.001265		0.000566		0.009453												82.9388
0.022012		0.002804		0.090337		0.142984		0.039555		0.008718												0.196293		0.00083		0.018972		0.00149		0.003963		0.000698		0.002717												120.067
0.007847		0.001883		0.001225		0.132598		0.009473		0.000434												0.209905		0.003321		0.004901		0.023179		0.005246		0.000698		0.000566												76.9562
0.004566		0.017779		0.002015		0.020991		0.000434		0.000566												0.557902		0.000962		0.010561		0.077484		0.000736		0.02526		0.003774												159.458
0.005093		0.251916		0.03804		0.002672		0.006907		0.012414												0.473725		0.000961		0.001488		0.007865		0.001132		0.000698		0.000831												102.713
0.013353		0.020814		0.032972		0.00412		0.019682		0.000886												0.310537		0.000698		0.006154		0.020712		0.010682		0.000831		0.008548												49.6072
0.00234		0.001752		0.007664		0.021262		0.000698		0.001736												0.205005		0.002207		0.001883		0.006114		0.008472		0.102269		0.002132												96.6812
0.010526		0.006612		0.047948		0.006058		0.009135		0.001283												0.154917		0.012432		0.001225		0.001548		0.001132		0.011057		0.001283												81.7956
0.021616		0.032833		0.001094		0.000698		0.005355		0.008885												0.553025		0.001094		0.001489		0.003188		0.00953		0.10496		0.000566												142.372
0.002075		0.081313		0.002146		0.006322		0.000698		0.046307												0.762001		0.005415		0.004769		0.00083		0.001265		0.002982		0.001924												88.1186
0.00083		0.223742		0.007077		0.001547		0.002397		0.015809												0.035677		0.03078		0.001621		0.007186		0.001132		0.05398		0.000302												46.1157
0.087676		0.443501		0.023177		0.000566		0.000962		0.000962												0.531241		0.002207		0.010683		0.001415		0.006302		0.000566		0.001415												148.948
0.030018		0.107151		0.00405		0.021061		0.012781		0.017081												0.264714		0.004638		0.001488		0.000434		0.001265		0.001943		0.006546												119.916
0.097109		0.140038		0.001094		0.003188		0.012825		0.003392												0.359199		0.004829		0.003919		0.00083		0.003473		0.006084		0.000434												167.66
0.004227		0.001225		0.002146		0.018923		0.005486		0.002469												0.220461		0.000698		0.002279		0.021188		0.001397		0.000698		0.000302												146.639
0.00083		0.00083		0.063119		0.013323		0.000962		0.008152												0.629156		0.000698		0.003067		0.003907		0.005415		0.009133		0.003887												113.851
0.012209		0.001357		0.615797		0.013926		0.009282		0.0043												0.37749		0.001415		0.004182		0.000698		0.00166		0.003434		0.002773												250.714
0.069719		0.002015		0.05882		0.002925		0.027478		0.002905														0.000566		0.001358		0.013794		0.022359		0.012753		0.000566												0
0.000434		0.00569		0.006601		0.000698		0.012544		0.00349												0.703265		0.000566		0.008717		0.007188		0.004981		0.002146		0.022803												82.9419
1.4157		0.303195		0.007391		0.002075		0.043876		0.003887												0.769409		0.000566		0.001357		0.000566		0.052294		0.000962		0.006085												53.1146
0.012714		0.002146		0.00162		0.002792		0.034505		0.002662												0.463308		0.002111		0.001489		0.028395		0.001397		0.001357		0.000566												231.494
0.042615		0.004839		0.058326		0.000698		0.00083		0.018473												0.4796		0.000301		0.011279		0.002661		0.001265		0.002016		0.000831												200.478
0.001751		0.070735		0.047627		0.006134		0.021058		0.000302												0.790325		0.005691		0.001488		0.006851		0.046678		0.004383		0.000566												86.4719
0.025899		0.033352		0.29016		0.00436		0.001358		0.020845												0.459403		0.001094		0.028625		0.004623		0.004585		0.000434		0.002602												200.856
0.054055		0.059047		0.215291		0.001151				0.000434												0.398542		0.001357		0.002015		0.005001		0.001528		0.000302		0.010351												108.249
0.019326		0.11402		0.015928		0.000302		0.018607		0.000302												0.556263		0.001488		0.002936		0.000566		0.012095		0.005265		0.007151												75.6313
0.006336		0.200167		0.059399		0.003226		0.001415		0.019669												0.271546		0.010611		0.006613		0.000434		0.002998		0.019226		0.005453												69.7798
0.001094		0.040965		0.091633		0.005885		0.077726		0.00381												0.440873		0.001752		0.001489		0.000302		0.002283		0.005227		0.003887												171.89
0.000698		0.015216		0.007945		0.009567		0.003919		0.000434												0.928228		0.009294		0.002409		0.002132		0.000736		0.00083		0.001547												19.7494
0.00162		0.102395		0.010279		0.006567		0.059223		0.002529												0.438399		0.00411		0.002672		0.083697		0.00149		0.016701		0.000302												190.192
0.001225		0.005955		0.008241		0.007999		0.00655		0.000698												0.53871		0.001226		0.00727		0.002133		0.005075		0.005342		0.000886												108.765
0.69982		0.02823		0.005295		0.016884		0.159514		0.002793												0.518512		0.000566		0.16731		0.005001		0.003037		0.001752		0.000302												100.126
0.000698		0.005366		0.001094		0.034575		0.070062		0.014702												0.463281		0.045168		0.005955		0.00083		0.008435		0.017733		0.000886												39.3426
0.002924		0.209033		0.003919		0.003068		0.002905		0.000698												0.175494		0.007332		0.00162		0.030001		0.001		0.027254		0.000302												103.802
0.010333		0.047278		0.005165		0.965147		0.007695		0.001548												0.653598		0.002076		0.008779		0.001884		0.008395		0.00083		0.003149												30.4397
0.012443		0.001489		0.191978		0.01572		0.029496		0.002585												0.339967		0.005547		0.007928		0.01571		0.000603		0.011588		0.000566												146.069
0.000962		0.002146		0.023826		0.17016		0.003189		0.014862												0.69283		0.001225		0.011208		0.03215		0.002019		0.041269		0.000698												126.886
0.00798		0.007664		0.001225		0.015005		0.001357		0.001094												0.658899		0.00083		0.003199		0.001225		0.006001		0.000566		0.000698												138.173
0.00083		0.020078		0.058109		0.006744		0.025622		0.004435												0.377807		0.013162		0.001751		0.037824		0.001132		0.006866		0.008151												173.38
0.148847		0.032948		0.044506		0.000962		0.070237		0.003246												0.450628		0.007844		0.001752		0.002936		0.002112		0.010142		0.00266												129.08
0.000698		0.015016		0.047955		0.005426		0.009018		0.000566												0.51795		0.002866		0.009963		0.022497		0.000736		0.057266		0.01215												82.4216
0.028604		0.005366		0.00083		0.002804		0.01871		0.005208												0.413827		0.003847		0.020149		0.009244		0.002376		0.014095		0.000698												114.834
0.002528		0.004972		0.007916		0.00241		0.029061		0.000302												0.334212		0.001812		0.023167		0.096447		0.001357		0.006058		0.000434												124.345
0.01417		0.001094		0.001619		0.088863		0.006751		0.001207												0.062145		0.000566		0.008323		0.00333		0.002773		0.000434		0.007434												79.3688
0.002734		0.053657		0.004576		0.001752		0.022579		0.003866												0.203158		0.007944		0.002016		0.007846		0.003924		0.01145		0.002209												79.8463
0.010144		0.001094		0.010815		0.029449		0.004945		0.000754												0.318187		0.000698		0.006155		0.004096		0.005736		0.060841		0.000566												105.923
0.000698		0.062525		0.000831		0.034046		0.004432		0.00802												0.622785		0.015506		0.006217		0.000566		0.001132		0.0437		0.005791												36.8872
0.000962		0.001357		0.002075		0.013018		0.006791		0.014303												0.478285		0.000962		0.014895		0.000698		0.001132		0.003998		0.000566												148.938
0.007058		0.003462		0.001489		0.081401		0.003715		0.000566												0.296795		0.002207		0.001488		0.001416		0.001132		0.002376		0.002662												102.775
0.002338		0.004313		0.014692		0.016137		0.055094		0.001547												0.376853		0.002793		0.047991		0.000698		0.011491		0.000302		0.047487												156.137
0.030534		0.01292		0.012911		0.054863		0.000566		0.000566												0.321644		0.000698		0.002508		0.006662		0.002151		0.000566		0.002564												135.586
0.007054		0.02921		0.014754		0.026523		0.002265		0.005209												0.576453		0.000962		0.00168		0.032745		0.000736		0.005056		0.000302												179.114
0.004755		0.009172		0.004182		0.023708		0.008265		0.000698												0.552923		0.00764		0.003511		0.000698		0.000736		0.036031		0.000302												49.9305
0.020487		0.025669		0.039823		0.00726		0.014465		0.002529												0.101623		0.00083		0.000566		0.002207		0.006358		0.000566		0.000302												16.1781
0.000566		0.003593		0.003585		0.037466		0.00562		0.00436												0.22125		0.015227		0.005209		0.000698		0.001132		0.003963		0.009622												123.045
0.000566		0.002409		0.00083		0.017356		0.000302		0.004505												0.386201		0.000962		0.000566		0.000698		0.001132		0.011905		0.000434												109.218
0.001415		0.023571		0.003907		0.002075		0.013654		0.00619												0.433814		0.003773		0.004812		0.001357		0.014733		0.003584		0.016136												105.302
0.000831		0.012989		0.000698		0.000962		0.003434		0.004755												0.457446		0.001882		0.000566		0.002471		0.005697		0.000831		0.005209												158.209
0.000566		0.006217		0.004037		0.016503		0.043217		0.087014												0.700663		0.01436		0.002792		0.000831		0.012152		0.000962		0.000302												63.5045
0.008017		0.004841		0.045563		0.057557		0.008223		0.000566												0.169128		0.000566		0.02021		0.001812		0.003302		0.020509		0.000434												99.8076
0.024977		0.038222		0.001358		0.001415		0.006511		0.000302												0.442838		0.000831		0.000698		0.000566		0.041308		0.008624		0.003643												162.25
0.008619		0.002672		0.231138		0.041068		0.009643		0.001283												0.555466		0.000566		0.007509		0.001548		0.004678		0.000962		0.001547												115.313
0.029376		0.007435		0.002602		0.013354		0.000698		0.000566												0.178896		0.000566		0.004359		0.000962		0.000736		0.000962		0.002925												100.558
0.011641		0.004038		0.001489		0.010452		0.018906		0.000566												0.15745		0.000831		0.00083		0.015244		0.004903		0.004182		0.000962												141.922
0.025787		0.046915		0.004709		0.831246		0.020897		0.012561												0.372132		0.000566		0.007533		0.00581		0.004982		0.007716		0.001548												126.589
0.721015		0.000566		0.009497		0.004243		0.008768		0.108385												0.55965		0.001094		0.001488		0.003977		0.000868		0.012978		0.000566												148.648
0.024334		0.003831		0.018166		0.000962		0.042337		0.000434												0.287675		0.008754		0.001488		0.00083		0.000868		0.001093		0.008734												130.431
0.007016		0.015929		0.028676		0.000962		0.002469		0.05842												0.088143		0.000698		0.001093		0.005489		0.018754		0.001094		0.000302												64.1498
0.000434		0.048307		0.036028		0.011198		0.000698		0.001868												0.157647		0.000698		0.009891		0.019386		0.001		0.010436		0.007242												218.897
0.002188		0.000831		0.063437		0.000698		0.008779		0.015486												0.392291		0.000566		0.001094		0.002865		0.001887		0.004899		0.001019												145.867
0.015996		0.000566		0.068188		0.044318		0.00083		0.003845												0.673816		0.000434		0.002937		0.001225		0.007641		0.002409		0.000434												151.161
0.002716		0.002338		0.001752		0.029291		0.013894		0.002075												0.431086		0.000302		0.002146		0.003188		0.01202		0.004301		0.000566												151.933
0.000566		0.015435		0.011604		0.000831		0.004252		0.000566												0.430921		0.000566		0.013901		0.005547		0.004453		0.005224		0.000302												161.958
0.007095		0.054457		0.180778		0.010264		0.055264		0.001679												0.464439		0.006509		0.001225		0.002339		0.001265		0.00417		0.000434												126.88
0.001151		0.187894		0.17808		0.000831		0.001904		0.001548												0.11405		0.000566		0.002208		0.011901		0.00604		0.003583		0.001812												15.747
0.005735		0.035374		0.008646		0.061185		0.178074		0.003114												0.326453		0.006224		0.004446		0.011185		0.00166		0.000962		0.008868												61.2871
0.255068		0.034668		1.19464		0.006793		0.012059		0.00764												0.128218		0.000566		0.01634		0.000698		0.001622		0.00168		0.000302												98.2937
0.081174		0.002015		0.001488		0.0544		0.005498		0.001356												0.425589		0.000434		0.001883		0.000566		0.001886		0.000566		0.005641												195.191
0.000566		0.077038		0.522092		0.008361		0.001548		0.001094												0.449309		0.003698		0.001225		0.001792		0.000868		0.000698		0.00247												122.027
0.013378		0.00083		0.180665		0.000566		0.02105		0.005035												0.609105		0.000962		0.005366		0.000698		0.000736		0.062357		0.000831												117.67
0.003376		0.059876		0.18146		0.006454		0.013164		0.000434												0.209466		0.000566		0.008384		0.000566		0.002019		0.000302		0.00083												123.47
0.003906		0.028492		0.006883		0.000698		0.013824		0.025435												0.615671		0.00383		0.001357		0.000698		0.041942		0.005151		0.004489												114.12
0.006599		0.01207		0.108531		0.000566		0.031173		0.030806												0.093381		0.000566		0.001094		0.000566		0.000868		0.002793		0.000698												19.3559
0.004108		0.045171		0.263751		0.008094		0.043831		0.001094												0.327882		0.002132		0.062292		0.000566		0.03632		0.000831		0.001415												189.569
0.193833		0.021789		0.010849		0.016961		0.00351		0.002792												0.262348		0.00083		0.001884		0.008019		0.001132		0.000566		0.001943												113.945
0.052667		0.00806		0.009312		0.133369		0.00247		0.099848												0.66003		0.171239		0.007919		0.000566		0.001132		0.000566		0.001225												106.362
0.00968		0.006349		0.012208		0.007858		0.021717		0.003699												0.321162		0.000961		0.00733		0.039805		0.007152		0.000566		0.081305												127.253
0.02652		0.005235		0.014638		0.019817		0.029531		0.120669												0.152172		0.00168		0.003787		0.017447		0.005247		0.000566		0.038711												89.1605
0.349972		0.001752		0.014105		0.002278		0.015003		0.006316												0.372392		0.000698		0.027417		0.003199		0.008924		0.000566		0.001471												54.8006
0.00083		0.039194		0.054243		0.008128		0.023944		0.001207												0.588896		0.000831		0.002805		0.002409		0.018211		0.004226		0.000566												82.3239
0.006074		0.012192		0.010096		0.002278		0.000698		0.00083														0.007902		0.003069		0.001357		0.002582		0.000699		0.003774												0
0.0159		0.009436		0.35793		0.104841		0.060897		0.00811												0.924755		0.000698		0.009112		0.001488		0.010189		0.000698		0.000566												37.4015
0.024091		0.002015		0.088335		0.036757		0.002982		0.000566												0.453104		0.000698		0.029272				0.002283		0.017313		0.007505												129.022
0.006922		0.002866		0.014363		0.118984		0.003511		0.004096												0.891157		0.000962		0.023754		0.001752		0.001395		0.022077		0.001679												52.9619
0.002074		0.002015		0.614071		0.006774		0.006567		0.016399												0.27085		0.001943		0.010945		0.004283		0.001		0.021797		0.000434												129.567
0.00083		0.063678		0.001357		0.007771		0.026304		0.002529												0.524696		0.006207		0.001357		0.000698		0.006303		0.000566		0.001471												39.2416
0.022579		0.039309		0.002541		0.019872		0.001416		0.119189												0.399339		0.002075		0.00648		0.034359		0.001132		0.003654		0.000302												147.402
0.017032		0.090592		1.58759		0.017972		0.007831		0.020248														0.001226		0.001094		0.001225		0.001132		0.009735		0.000302												0
0.035195		0.001093		0.009044		0.007272		0.098211		0.009454												0.08255		0.001093		0.001752		0.00411		0.005697		0.003655		0.007093												61.7667
0.000434		0.019877		0.001488		0.001225		0.006602		0.004813														0.020959		0.006673		0.003655		0.008581		0.08868		0.015655												0
0.000566		0.035764		0.003786		0.017963		0.001094		0.008864												0.792049		0.002528		0.001094		0.001882		0.011435		0.001225		0.001811												113.79
0.048994		0.236626		0.008646		0.001489		0.000566		0.001659												0.526405		0.001283		0.015614		0.000698		0.002416		0.000302		0.000698												103.067
0.026965		0.004182		0.001884		0.009738		0.016045		0.000302												0.28096		0.001094		0.002207		0.000566		0.04579		0.001924		0.000698												106.392
0.054732		0.04458		0.038291		0.066294		0.02461		0.000302												0.27144		0.00983		0.034265		0.005546		0.000603		0.000434		0.000566												95.1562
0.002015		0.071507		0.00727		0.080546		0.012238														0.117488		0.050868		0.001752		0.119573		0.002112		0.000434		0.045157												38.303
0.003593		0.030912		0.002015		0.010918		0.001489		0.000302												0.035137		0.004647		0.002278		0.006811		0.025012		0.000566		0.000434												61.8022
0.017127		0.019877		0.004709		0.001207		0.000698		0.035875												0.571965		0.050326		0.019217		0.000302		0.004492		0.000698		0.001151												158.447
0.004351		0.063556		0.057292		0.011294		0.041731														0.405878		0.000961		0.005034		0.000302		0.001659		0.006698		0.000566												114.99
0.022092		0.002735		0.001357		0.000754		0.018301		0.014357												0.603538		0.012133		0.001357		0.000302		0.001132		0.00317		0.000566												38.3039
0.003055		0.0097		0.004445		0.000302		0.000302		0.008189												0.42437		0.002793		0.002409		0.000302		0.003434		0.000566		0.000302												47.901
0.00083		0.035642		0.118161		0.006845		0.009602		0.000302														0.000831		0.023553		0.000302		0.001754		0.004868		0.000302												0
0.02047		0.008121		0.013454		0.005732		0.001339		0.041637												0.955508		0.000831		0.001883		0.005377		0.002283		0.002905		0.015178												19.1922
0.014395		0.086607		0.114734		0.000302		0.012679		0.001868												0.697471		0.001094		0.001094		0.000302		0.001661		0.002602		0.001207												124.623
0.000698		0.061396		0.117024		0.014106		0.001415		0.000566												0.704403		0.003509		0.002278		0.000302		0.008284		0.005882		0.002696												45.6313
0.009472		0.003525		0.058658		0.007096		0.015376		0.00802												0.468072		0.023166		0.000962		0.002397		0.008509		0.002865		0.000302												107.11
0.016559		0.009567		0.021138		0.000566		0.00285		0.000434												0.729265		0.004504		0.001093		0.001416		0.006996		0.000698		0.000302												40.8551
0.00679		0.001883		0.024553		0.000434		0.005341		0.001283												0.549078		0.000962		0.001357		0.000434		0.014145		0.004813		0.000302												115.23
0.002339		0.008646		0.003989		0.039005		0.006546		0.015829														0.000698		0.001883		0.001548		0.004395		0.000566		0.000434												0
0.00581		0.001489		0.102559		0.008682		0.020321		0.000566												0.729006		0.000831		0.001356		0.000566		0.000603		0.001943		0.001283												48.7368
0.001094		0.006349		0.014832		0.006983		0.005926		0.000566												0.315314		0.003056		0.00241		0.001548		0.002416		0.009761		0.000434												136.149
0.016092		0.003919		0.18807		0.000434		0.019623		0.030683												0.584666		0.000698		0.003655		0.026095		0.001132		0.029041		0.001151												51.6074
0.00332		0.001357		0.215664		0.013304		0.029106		0.012491												0.583668		0.001093		0.000962		0.000434		0.000868		0.003524		0.000434												136.979
0.015056		0.005296		0.024682		0.003037		0.029129		0.007792												0.380211		0.000566		0.005692		0.004228		0.028156		0.000566		0.000302												84.0564
0.00911		0.023754		0.082666		0.009658		0.001547		0.000434												0.471239		0.000302		0.001488		0.006901		0.011133		0.003057		0.004491												88.3922
0.000754		0.005559		0.040074		0.004395		0.000566		0.018604												0.378303		0.000302		0.002602		0.000302		0.013376		0.000566		0.000434												119.603
0.006314		0.059705		0.110424		0.000302		0.000698		0.000434												0.270046		0.0158		0.037654		0.000434		0.002019		0.000566		0.003378												114.127
0.003809		0.012778		0.115236		0.001659		0.106322		0.001548														0.000434		0.001357		0.005718		0.003566		0.016753		0.000566												0
0.012488		0.003393		0.014558		0.001659		0.001093		0.021332												0.2949		0.000434		0.00083		0.000302		0.015829		0.000698		0.000434												139.154
0.022942		0.010156		0.001752		0.042771		0.016138		0.088638												0.82994		0.000566		0.005954		0.000302		0.00768		0.003261		0.006132												156.908
0.029358		0.006876		0.009894		0.000962		0.011944		0.004603												0.301369		0.000566		0.001357		0.002244		0.006397		0.000698		0.009587												90.8197
0.06134		0.019353		0.001225		0.045457		0.004416		0.009396												0.774727		0.000566		0.006936		0.000698		0.003434		0.024675		0.002397												175.048
0.000566		0.007007		0.009868		0.08526		0.004945		0.001151												0.616792		0.004622		0.00083		0.003656		0.004492		0.000698		0.000302												195.584
0.000698		0.003919		0.008361		0.07891		0.026418		0.003037												0.883037		0.000434		0.024668		0.001752		0.00268		0.003392		0.00534												84.202
0.111421		0.018364		0.000566		0.010584		0.001151		0.002453												0.847346		0.000566		0.077871		0.027717		0.009756		0.003246		0.000566												103.694
0.374637		0.282385		0.001357		0.012378		0.01421		0.002244												0.870848		0.000962		0.001619		0.002133		0.001132		0.005001		0.000566												92.4446
0.067069		0.001356		0.014732		0.017526		0.00332		0.000434												0.849094		0.00162		0.017314		0.008717		0.01321		0.005397		0.001283												99.1704
0.001094		0.001883		0.023613		0.046845		0.000698		0.011245												0.792791		0.002602		0.004444		0.005567		0.004228		0.001283		0.000566												137.859
0.056173		0.00083		0.001094		0.069466		0.002601		0.004432												0.709744		0.00247		0.001752		0.029527		0.000603		0.025209		0.000434												83.438
0.024701		0.049703		0.054992		0.684785		0.001226		0.006265												0.717555		0.000698		0.002147		0.049123		0.002416		0.000566		0.012984												142.596
0.085966		0.010156		0.017937		0.056302		0.001619		0.007491												0.641028		0.004037		0.020027		0.024492		0.000603		0.001415		0.008606												121.35
0.000962		0.013833		0.088961		0.0258		0.000831		0.011661												0.782266		0.000829		0.018607		0.002409		0.004903		0.000434		0.000434												103.788
0.000698		0.116781		0.002936		0.006		0.017935		0.00168												0.892433		0.000698		0.005103		0.014391		0.001887		0.003857		0.000566												74.5289
0.13982		0.001094		0.177844		0.004432		0.004019		0.00351												0.79589		0.000698		0.001882		0.026304		0.001358		0.001488		0.000434												87.9336
0.003979		0.166816		0.059969		0.007039		0.020698		0.000831												0.538116		0.003642		0.033675		0.002864		0.001754		0.001225		0.001603												130.675
0.003378		0.03185		0.030859		0.008049		0.004415		0.000698												0.729688		0.014245		0.003715		0.016722		0.037672		0.027676		0.000434												89.5434
0.003641		0.063812		0.004576		0.000698		0.001151		0.01211												0.709779		0.000566		0.005297		0.018145		0.009164		0.001488		0.008737												130.339
0.010848		0.018691		0.014701		0.024308		0.041778		0.006471												0.876282		0.000434		0.007991		0.000698		0.001357		0.009567		0.000831												65.623
0.00168		0.013507		0.027253		0.070058		0.000434		0.003378												0.738194		0.003168		0.031061		0.008593		0.00362		0.001489		0.037675												120.503
0.018297		0.011865		0.00083		0.158748		0.008586		0.00083												0.866116		0.000698		0.004169		0.01155		0.010737		0.013761		0.000566												89.0269
0.059268		0.008385		0.008517		0.028854		0.081941		0.02555												0.845273		0.000566		0.000831		0.001752		0.03251		0.001357		0.003093												91.0713
0.00817		0.148783		0.013576		0.001884		0.024226		0.036269												0.815981		0.000698		0.000831		0.01744		0.00149		0.001093		0.054746												104.494
0.002338		0.017387		0.002673		0.032464		0.009103		0.024026												0.849121		0.001944		0.000698		0.009761		0.005908		0.00648		0.005547												40.8953
0.014656		0.096989		0.042115				0.007261		0.002529												0.480121		0.000698		0.033561		0.020735		0.000868		0.001225		0.008037												155.987
0.000831		0.02684		0.000829		0.133805		0.015318		0.000566												0.896388		0.002207		0.038387		0.008682		0.005868		0.018577		0.002734												60.3236
0.020868		0.0049		0.00083		0.000566		0.002146		0.005209												0.77961		0.002601		0.019297		0.003511		0.012641		0.009586		0.000829												60.8046
0.009676		0.001752		0.038753		0.145053		0.013003		0.007548												0.826139		0.005942		0.01391		0.00496		0.002019		0.000698		0.004755												100.108
0.002076		0.00806		0.008756		0.000698		0.000962		0.005585												0.616921		0.006205		0.002278		0.001943		0.016887		0.057762		0.00083												144.313
0.010864		0.004375		0.212561		0.002075		0.002015		0.039846												0.472683		0.016209		0.115892		0.002206		0.000868		0.005427		0.013938												64.5604
0.00764		0.001736		0.046159		0.142189		0.00576		0.086693												0.905498		0.00234		0.000698		0.022659		0.001265		0.000566		0.028361												32.2056
0.026052		0.000566		0.018042		0.489064		0.02442		0.006322												0.898964		0.006732		0.001619		0.165141		0.002547		0.004868		0.002244												30.7865
0.070867		0.021261		0.000566		0.296707		0.002804		0.011772												0.89274		0.001944		0.022256		0.001357		0.001132		0.000566		0.010757												38.8064
0.005679		0.011641		0.143912		0.060954		0.038453		0.003717												0.693267		0.001619		0.013385		0.00162		0.002548		0.002804		0.000566												95.0303
0.52552		0.018902		0.000434		0.001488		0.022387		0.000961												0.600781		0.002541		0.001225		0.010419		0.001		0.033361		0.001415												173.297
0.007904		0.017659		0.01904		0.001752		0.00468		0.005681												0.826297		0.002146		0.015025		0.001225		0.013699		0.011075		0.000434												50.4227
0.000961		0.002673		0.002453		0.008439		0.000698		0.003775												0.869671		0.029477		0.009377		0.000566		0.007734		0.004491		0.035458												38.8045
0.030997		0.000698		0.05191		0.000566		0.092464		0.000698												0.754037		0.001488		0.004444		0.000434		0.030962		0.003258		0.038983												122.682
0.026138		0.011744		0.019249		0.002338		0.022618		0.00351												0.694363		0.00083		0.079729		0.000962		0.015697		0.028056		0.002												135.205
0.017363		0.015621		0.013493		0.039045		0.01651		0.001283												0.691385		0.015859		0.007271		0.000566		0.006794		0.021624		0.045794												162.787
0.00162		0.132125		0.003434		0.051768		0.017906		0.035544												0.582632		0.029101		0.006874		0.000698		0.001132		0.007186		0.000566												182.044
0.010782		0.005498		0.000566		0.044507		0.0659		0.004054												0.482021		0.007653		0.007604		0.034894		0.011544		0.000698		0.003511												196.334
0.000831		0.131326		0.016904		0.010734		0.025478		0.005056												0.695055		0.00654		0.001225		0.004227		0.005472		0.00649		0.00083												92.0679
0.006995		0.108135		0.026602		0.049772		0.007056		0.003225												0.465052		0.00247		0.002672		0.000698		0.000868		0.006226		0.000698												158.509
0.000961		0.020808		0.158356		0.003058		0.0353		0.001809												0.835147		0.000831		0.005821		0.000962		0.003434		0.002529		0.000698												81.3809
0.004506		0.008586		0.085325		0.003189		0.024855		0.013436												0.791417		0.000698		0.003524		0.000962		0.001886		0.00717		0.00083												84.2539
0.040256		0.00997		0.079804		0.024852		0.004051		0.000434												0.53085		0.000831		0.019823		0.000698		0.000603		0.000566		0.006398												181.249
0.0213		0.005103		0.001488		0.052191		0.047061		0.000886												0.701559		0.00162		0.00326		0.014166		0.005472		0.007207		0.006188												136.85
0.10995		0.004972		0.021216		0.021209		0.012643		0.001548												0.782837		0.016522		0.161101		0.02299		0.000736		0.000566		0.00083												93.0408
0.046326		0.024022		0.158047		0.035371		0.023006		0.058926												0.789099		0.00332		0.006288		0.012472		0.018527		0.000434		0.007319												94.6774
0.034616		0.001225		0.062266		0.070153		0.001415		0.001603												0.632555		0.002207		0.0032		0.009576		0.05164		0.007304		0.009623												135.648
0.006661		0.002015		0.087577		0.011876		0.009963		0.011623												0.853235		0.023884		0.011867		0.009314		0.011055		0.00083		0.001791												70.3702
0.006526		0.007533		0.07559		0.020413		0.001283		0.010993												0.595306		0.02672		0.037158		0.058775		0.001		0.001094		0.007869												150.207
0.026727		0.038942		0.045564		0.027736		0.00083		0.002132												0.67656		0.001093		0.022516		0.044561		0.005114		0.000566		0.001679												142.579
0.026304		0.001883		0.002338		0.044166		0.002265		0.00083												0.274009		0.007188		0.022711		0.000962		0.001659		0.039117		0.024298												280.171
0.003319		0.002805		0.048442		0.160145		0.010246		0.014828												0.533794		0.002207		0.012006		0.000698		0.003567		0.002792		0.000302												144.048
0.000566		0.00392		0.121366		0.003414		0.000566		0.009264														0.000962		0.004901		0.071536		0.006039		0.003188		0.000302												77.5344
0.012507		0.024025		0.001489		0.000302		0.009134		0.004038												0.751589		0.000698		0.001225		0.000302		0.003998		0.00779		0.003114												93.6263
0.008564		0.005497		0.023176		0.036656		0.02064		0.041015												0.342582		0.023648		0.000698		0.033363		0.000868		0.001548		0.008112												159.468
0.002601		0.00162		0.002541		0.011829		0.001883		0.020907														0.000698		0.006874		0.006132		0.006319		0.012097		0.022268												78.274
0.020968		0.002146		0.022074		0.034307		0.022494		0.008752												0.892196		0.003906		0.00241		0.000698		0.001132		0.001944		0.001283												26.5196
0.083395		0.00405		0.369347		0.390448		0.003379		0.009338												0.803539		0.000566		0.001094		0.000698		0.010946		0.000831		0.00081												43.06
0.010203		0.030009		0.000962		0.043826		0.017935		0.042418												0.890475		0.000831		0.001621		0.00162		0.017986		0.003584		0.001679												16.9911
0.005676		0.028501		0.013181		0.055547		0.00168		0.012211												0.868731		0.000698		0.010946		0.005427		0.018206		0.029735		0.002077												38.0918
0.017676		0.004972		0.056452		0.002278		0.005822		0.018831												0.979796		0.017429		0.004049		0.00405		0.001397		0.014166		0.005341												16.5455
0.133942		0.090496		0.003261		0.006278		0.007248		0.021779												0.897828		0.000566		0.018755		0.014025		0.004095		0.002529		0.004037												26.7753
0.093552		0.005691		0.015552		0.341826		0.009474		0.012057												0.917384		0.002074		0.009367		0.054394		0.001132		0.000566		0.009662												34.4458
0.00083		0.011868		0.003331		0.055376		0.015927		0.003379														0.001548		0.008516		0.008655		0.001264		0.000698		0.001548												52.0853
0.000698		0.00891		0.002147		0.118691		0.000698		0.000566												0.800343		0.001094		0.002541		0.002409		0.00166		0.002982		0.003831												36.6913
0.018595		0.049581		0.022254		0.001489		0.053553		0.000566												0.987623		0.002661		0.002015		0.041208		0.001132		0.000698		0.001791												8.62241
0.013485		0.031703		0.00806		0.012227		0.006743		0.002132														0.001357		0.007795		0.013965		0.01068		0.000434		0.000302												2.86696
0.020957		0.015017		0.008096		0.00168		0.001225		0.005662												0.883404		0.00083		0.007663		0.000566		0.011662		0.003978		0.062773												67.0283
0.030855		0.022885		0.020456		0.002397		0.15318		0.001019												0.901598		0.011978		0.000962		0.006453		0.001265		0.017598		0.00168												81.2166
0.000566		0.001093		0.015224		0.023514		0.023603		0.033736												0.840041		0.000698		0.002015		0.000566		0.004096		0.006189		0.000829												96.6405
0.004433		0.031641		0.472554		0.006643		0.003566		0.000831												0.912482		0.000831		0.001883		0.005132		0.001265		0.00083		0.002265												72.6456
0.022929		0.118492		0.005619		0.003963		0.000434		0.014697												0.712407		0.001094		0.001356		0.000566		0.000868		0.000698		0.003564												96.8336
0.0083		0.062909		0.001093		0.006511		0.009852		0.000698												0.778257		0.000962		0.005621		0.000698		0.013473		0.000698		0.002925												122.405
0.006339		0.00333		0.185862		0.001415		0.001415		0.00266												0.8858		0.002603		0.001488		0.006904		0.000736		0.008899		0.000698												64.2015
0.017219		0.007735		0.02216		0.005414		0.010847		0.002528												0.629678		0.011786		0.008322		0.001548		0.004321		0.00083		0.001415												162.484
0.005092		0.000962		0.001619		0.007115		0.005417		0.001548												0.727877		0.004697		0.01312		0.016925		0.009002		0.002734		0.000566												86.0361
0.019122		0.070904		0.001225		0.009737		0.002602		0.004359												0.843408		0.001225		0.007798		0.000831		0.004888		0.000698		0.001151												76.417
0.002471		0.022245		0.010287		0.035515		0.007755		0.004226												0.860393		0.001942		0.009901		0.002661		0.001132		0.010658		0.002982												88.758
0.019255		0.024541		0.005559		0.023061		0.004171		0.008021												0.759493		0.00415		0.002015		0.003114		0.001265		0.000698		0.004228												127.362
0.023517		0.001225		0.000831		0.002717		0.005603		0.000566												0.813951		0.000961		0.00819		0.000302		0.004262		0.023467		0.005869												77.6803
0.007936		0.025992		0.096614		0.000566		0.010611		0.000698												0.82465		0.000698		0.019361		0.004548		0.001132		0.001225		0.000829												104.742
0.043545		0.001357		0.09925		0.000434		0.000698		0.002396												0.730457		0.00083		0.00083		0.002		0.001661		0.000566		0.006847												127.087
0.041398		0.028816		0.02521		0.003963		0.002471		0.143634												0.693324		0.000698		0.032678		0.004359		0.011831		0.081029		0.036325												155.862
0.054817		0.005892		0.0097		0.000566		0.11465		0.001679												0.70304		0.00083		0.007006		0.000566		0.001265		0.000698		0.000566												129.519
0.001811		0.002936		0.158894				0.029949		0.000698												0.814422		0.000283		0.000942		0.00885		0.04646		0.005397		0.002982												145.918
0.025849		0.059821		0.111318		0.004227		0.011918		0.003831												0.610911		0.000566		0.003391		0.001548		0.009266		0.000698		0.007699												194.938
0.027279		0.001488		0.031514		0.004548		0.002339		0.01725												0.76621		0.002866		0.002015		0.000302		0.001792		0.000698		0.000566												102.774
0.004171		0.178066		0.142283		0.002056		0.002409		0.001548												0.783967		0.043839		0.001489		0.000566		0.007159		0.000566		0.009586												106.106
0.09789		0.001488		0.501857		0.001548		0.006468		0.033372												0.704849		0.01408		0.001488		0.000434		0.028292		0.013074		0.000829												105.548
0.000434		0.021393		0.20176		0.000962		0.002998		0.005488												0.716071		0.000962		0.002015		0.000962		0.050495		0.000566		0.007172												40.6461
0.038083		0.037462		0.475116		0.001415		0.061676		0.000886												0.894633		0.001151		0.004252		0.000698		0.001397		0.001283		0.001945												56.8944
0.019662		0.000962		0.290681		0.011738		0.000566		0.035339												0.722873		0.000566		0.004313		0.006643		0.013882		0.000566		0.000566												103.099
0.056454		0.04386		0.29791		0.007517		0.012776		0.065857												0.646068		0.000566		0.000698		0.002936		0.001923		0.023792		0.000566												125.217
0.024869		0.013639		0.000698		0.006418		0.004302		0.04874												0.480975		0.000302		0.096064		0.001226		0.011107		0.001151		0.00083												140.537
0.07976		0.00162		0.016285		0.161062		0.010435		0.026679												0.872798		0.000302		0.015281		0.026454		0.006635		0.031258		0.001679												52.0412
0.028085		0.019684		0.264007		0.033166		0.023439		0.000302												0.601149		0.000302		0.086943		0.007146		0.013651		0.003199		0.001679												119.762
0.013775		0.005295		0.070914		0.231844		0.000566		0.040296												0.837737		0.000434		0.001225		0.029191		0.00245		0.029797		0.005529												173.174
0.026505		0.067837		0.316918		0.149379		0.026436		0.000302												0.91217		0.000566		0.001883		0.073095		0.015129		0.118771		0.000302												93.8795
0.000566		0.001093		0.031967		0.004416		0.001415		0.012163												0.773336		0.000698		0.031509		0.041497		0.002714		0.007113		0.000302												117.906
0.000302		0.004049		0.00162		0.010945		0.001415		0.120322												0.689479		0.001283		0.004445		0.001811		0.00894		0.000962		0.012916												142.317
0.001471		0.037818		1.32593		0.000566		0.007228		0.008864												0.824204		0.004169		0.001225		0.000698		0.004029		0.131667		0.01066												96.2675
0.012432		0.005103		0.115152		0.000566		0.060113		0.025901												0.541532		0.008037		0.001225		0.000434		0.020522		0.000698		0.001339												122.988
0.142735		0.055222		0.001489		0.003434		0.005296		0.001868												0.732982		0.001811		0.010703		0.008529		0.042673		0.002338		0.002564												79.3352
0.050695		0.041359		0.008252		0.006699		0.005498		0.029085												0.830449		0.02677		0.000434		0.000434		0.004888		0.013637		0.000302												112.098
0.325025		0.000831		0.043314		0.002265		0.006145		0.061931												0.809915		0.025991		0.025944		0.044475		0.003867		0.01055		0.001207												158.003
0.004489		0.00484		0.044997		0.000434		0.054326		0.022415												0.776719		0.00083		0.017714		0.001151		0.010289		0.001884		0.001019												125.499
0.002076		0.000698		0.055381		0.012718		0.065894		0.00734														0.029739		0.001357		0.000434		0.002581		0.002585		0.000302												7.73876
0.019051		0.001883		0.077829		0.006435		0.001094		0.011021												0.590722		0.002469		0.001225		0.001151		0.000868		0.000434		0.000302												120.621
0.01309		0.001094		0.001944		0.018095		0.093162		0.00168												0.73097		0.004435		0.011269		0.00351		0.013187		0.004283		0.005982												144
0.023576		0.003129		0.008969		0.007263		0.001094		0.013152												0.801918		0.00083		0.003655		0.000434		0.001528		0.000566		0.001207												127.805
0.002924		0.020928		0.009437		0.000886		0.001093		0.002133												0.904341		0.000831		0.00162		0.004583		0.017438		0.000302		0.001415												78.3647
0.002075		0.023359		0.00813		0.001019		0.006743		0.01068												0.635595		0.019825		0.108578		0.000434		0.010815		0.005718		0.000434												182.798
0.006075		0.004313		0.15242		0.003998		0.299521		0.02374												0.723885		0.009548		0.001752		0.001339		0.001397		0.000886		0.000831												133.617
0.076276		0.004451		0.028683		0.008447		0.000302		0.000302												0.760504		0.00083		0.002673		0.002453		0.003109		0.002925		0.098823												92.6395
0.003057		0.001736		0.06527				0.000434		0.000434												0.710819		0.004506		0.002015		0.001883		0.002188		0.001225		0.050465												76.0974
0.046439		0.022629		0.001489		0.005397		0.000434		0.000566												0.498089		0.001357		0.0097		0.007303		0.025798		0.044662		0.001283												97.9478
0.007977		0.010288		0.100123		0.008736		0.005829		0.001736												0.778396		0.002338		0.003594		0.000566		0.005472		0.057924		0.000698												103.823
0.003451		0.001357		0.003332		0.029076		0.002982		0.000887												0.847933		0.002338		0.049335		0.003642		0.001132		0.001548		0.000566												139.045
0.014729		0.003259		0.021728		0.009435		0.000302		0.012755												0.730777		0.00162		0.001883		0.007228		0.002416		0.000698		0.016173												99.6998
0.116122		0.001225		0.139611		0.017982		0.034343		0.006379												0.852104		0.002866		0.022392		0.002529		0.004755		0.000698		0.000566												54.9078
0.241846		0.02658		0.218525		0.026842		0.002601		0.014154												0.738015		0.00247		0.001094		0.000698		0.000736		0.009819		0.011417												129.18
0.004637		0.001225		0.194063		0.01572		0.03711		0.002397												0.785452		0.001094		0.000962		0.000434		0.000736		0.00168		0.002265												90.0319
0.019649		0.001225		0.279697		0.000566		0.107626		0.005209												0.691463		0.001489		0.015139		0.000566		0.004491		0.00168		0.000566												148.969
0.000698		0.030851		0.003857		0.165721		0.001548		0.000699												0.480037		0.000831		0.010753		0.000566		0.002679		0.001752		0.000566												151.008
0.024572		0.037028		0.007735		0.038763		0.000698		0.002602												0.709582		0.003566		0.023228		0.002395		0.005114		0.046114		0.005001												98.5262
0.00247		0.002714		0.008191		0.009038		0.013546		0.01206												0.819435		0.000434		0.01049		0.002056		0.005339		0.000831		0.000566												90.9514
0.000831		0.565248		0.075821		0.002982		0.02479		0.012418												0.845898		0.013055		0.004313		0.00083		0.009757		0.014129		0.000434												87.811
0.110467		0.036648		0.038209		0.049674		0.033133		0.002075												0.81346		0.000961		0.015552		0.000831		0.008576		0.005224		0.000434												107.699
1.29955		0.007602		0.048672		0.019529		0.008982		0.003378												0.696792		0.001226		0.015181		0.000566		0.025038		0.002076		0.000434												97.6346
0.117037		0.140283		0.006205		0.000434		0.080108		0.007639												0.56324		0.022295		0.014954		0.010813		0.001528		0.00083		0.000566												251.985
0.310899		0.007989		0.013385		0.005544		0.149103		0.004171												0.956761		0.001094		0.003593		0.001339		0.010848		0.004828		0.000566												42.4684
0.002772		0.01128		0.091706		0.002112		0.009941		0.000698												0.640164		0.000962		0.060712		0.000302		0.001659		0.000566		0.002133												83.7986
0.003301		0.034333		0.00162		0.004639		0.000566		0.000962												0.822861		0.001225		0.001094		0.001659		0.008246		0.000302		0.026945												104.532
0.620747		0.00162		0.032238		0.003017		0.006395		0.000566												0.710857		0.002146				0.000302		0.001132		0.029067		0.004901												115.706
0.022008		0.026455		0.025475		0.013058		0.009866		0.000698												0.778124		0.001225		0.001093		0.003038		0.002187		0.008243		0.011153												99.8772
0.004373		0.009243		0.732301		0.025117		0.000566		0.004492												0.709821		0.011014		0.005032		0.003246		0.001923		0.000434		0.009264												115.795
0.004901		0.00162		0.022449		0.050513		0.005092		0.000566												0.857288		0.000566		0.000963		0.001283		0.001396		0.000698		0.033137												98.2334
0.007905		0.036938		0.159225		0.002982		0.004813		0.002132												0.756249		0.059196		0.004769		0.000566		0.002019		0.01574		0.000566												116.846
0.001094		0.018113		0.016929		0.002717		0.000698		0.007245												0.881374		0.019026		0.001094		0.000566		0.00317		0.015446		0.000698												103.119
0.021172		0.002278		0.098662		0.026469		0.016833		0.001811												0.582165		0.006287		0.002146		0.002548		0.006054		0.002734		0.014376												180.51
0.059021		0.002542		0.002409		0.000566		0.013675		0.00411												0.695828		0.002672		0.008322		0.002265		0.007548		0.16384		0.001621												150.728
0.001225		0.099742		0.052599		0.395966		0.009076		0.002265												0.857539		0.018009		0.00333		0.000566		0.001132		0.00083		0.014698												76.849
0.05555		0.03048		0.020383		0.015234		0.029453		0.005282												0.698199		0.036917		0.087858		0.009352		0.002641		0.000566		0.006585												105.714
0.001883		0.27053		0.186424		0.000302		0.000566		0.002792												0.837583		0.002672		0.001752		0.007486		0.002019		0.000434		0.001548												86.4496
0.037501		0.070587		0.059176		0.000302		0.015945		0.000698												0.708674		0.00491		0.002411		0.006845		0.003037		0.000434		0.005718												141.529
0.026201		0.018094		0.013361		0.175728		0.000698		0.000302												0.789314		0.04977		0.044464		0.000566		0.004056		0.001283		0.0083												91.7932
0.049642		0.004506		0.000698		0.009751		0.044793		0.001339												0.870722		0.008989		0.001489		0.001811		0.026812		0.001151		0.017043												42.4842
0.008059		0.005033		0.071839		0.003787		0.011738		0.001867												0.760962		0.027322		0.003067		0.001226		0.008167		0.001736		0.004565												96.8218
0.001884		0.032068		0.002146		0.000698		0.048529		0.000566												0.805762		0.00896		0.00083		0.010218		0.004131		0.007773		0.000962												124.353
0.030531		0.00641		0.627303		0.00083		0.003622		0.012077												0.843495		0.002602		0.022438		0.001094		0.009963		0.001883		0.005019												87.8911
0.058438		0.03158		0.010559		0.001357		0.001019		0.001603												0.905649		0.002207		0.001225		0.000698		0.012332		0.039363		0.006586												77.2645
0.018253		0.009769		0.009235		0.289073		0.000566		0.001791												0.65897		0.007977		0.002471		0.007847		0.000736		0.001094		0.000566												235.518
0.005436		0.063917		0.016116		0.005432		0.000302		0.0107												0.796302		0.00083		0.027965		0.000434		0.006848		0.005473		0.031647												109.982
0.073344		0.038104		0.000566		0.003998		0.028986		0.000566												0.748098		0.000962		0.007666		0.005773		0.000736		0.000698		0.004812												155.027
0.010934		0.038203		1.60783		0.001339		0.005811		0.003963												0.639718		0.001679		0.003786		0.000302		0.001		0.002529		0.037967												186.394
0.000962		0.00405		1.26529		0.010227		0.001488		0.005472												0.652649		0.002339		0.001883		0.000302		0.048726		0.00083		0.000302												106.011
0.009751		0.020928		0.041		0.873487		0.026712		0.010227												0.878908		0.002338		0.000962		0.001547		0.034323		0.000831		0.00232												79.8455
0.000831		0.005235		0.052335		0.057837		0.209061		0.000829												0.867487		0.000961		0.002471		0.002339		0.014341		0.000831		0.004813												87.178
0.174795		0.122768		0.034463		0.002132		0.001548		0.008398												0.761498		0.010671		0.001679		0.000566		0.007753		0.002076		0.006602												105.919
0.005454		0.20066		0.037061		0.002		0.058878		0.000302												0.677217		0.002206		0.001812		0.000566		0.002056		0.006791		0.011885												138.28
0.004037		0.000831		0.023839		0.002133		0.092126		0.001019												0.82984		0.001357		0.001357		0.001151		0.001528		0.001488		0.016507												66.0189
0.247176		0.265865		0.006015		0.004263		0.001357		0.000302												0.243594		0.000831		0.025944		0.000434		0.002283		0.080846		0.105575												108.827
0.134115		0.004383		0.021903		0.001603		0.001752		0.014927												0.830686		0.00411		0.003857		0.000886		0.005379		0.011306		0.000566												68.2363
0.058098		0.000962		0.00083		0.693674		0.035351		0.000566												0.655612		0.000698		0.001883		0.000434		0.002845		0.000566		0.001415												129.155
0.00247		0.037685		0.018453		0.246326		0.011655		0.000886												0.475489		0.003979		0.017457		0.001094		0.005214		0.000961		0.001679												172.245
0.12463		0.013314		0.000962		0.000302		0.027304		0.002641												0.822984		0.001751		0.006683		0.000302		0.007318		0.000434		0.001547												96.3899
0.019532		0.022404		0.099401		0.014357		0.204073		0.003037												0.565435		0.00083		0.016473		0.008565		0.099402		0.000962		0.004339												136.057
0.021496		0.014346		0.003725		0.008203		0.125131		0.001207												0.683974		0.001225		0.017464		0.000302		0.000736		0.014172		0.024115												144.026
0.119546		0.001415		0.006419		0.000434		0.028363		0.002132												0.691812		0.002471		0.001752		0.000302		0.004981		0.000566		0.000886												151.928
0.000698		0.01562		0.001226		0.724813		0.004813		0.000566												0.46165		0.023441		0.022717		0.001471		0.001265		0.007115		0.003093												104.132
0.001094		0.008585		0.226536		0.209154		0.008925		0.002529												0.729378		0.006734		0.003199		0.008564		0.020061		0.000698		0.000434												123.761
0.203458		0.039998		0.003392		0.268363		0.018586		0.007887														0.006866		0.007998		0.001336		0.017098		0.003963		0.004075												72.5365
0.109526		0.047246		0.011272				0.004755		0.004374												0.458671		0.001094		0.009051		0.020939		0.000868		0.009531		0.004151												204.119
0.00083		0.001357		0.006217				0.006058		0.003511												0.710988		0.001094		0.011612		0.00934		0.001132		0.003113		0.000754												142.271
0.051606		0.039614		0.072731		0.05598		0.005749		0.003907														0.000566		0.003725		0.000434		0.022415		0.000434		0.017148												42.2022
0.002601		0.008918		0.019769		0.002829		0.002529		0.002661												0.770915		0.022405		0.009113		0.013303		0.036834		0.000566		0.001019												101.972
0.000698		0.003068		0.037972				0.015004		0.001679												0.351738		0.001093		0.004314		0.01946		0.011359		0.00468		0.005808												192.667
0.003189		0.001882		0.148654		0.054903		0.013247		0.004491														0.007714		0.002015		0.000698		0.00485		0.017768		0.000566												84.4745
0.006733		0.140912		0.135567		0.031661		0.009078		0.00436												0.765522		0.010803		0.01062		0.000434		0.000868		0.000434		0.000566												107.009
0.000961		0.047051		0.012918		0.061398		0.015399		0.029452												0.73509		0.000831		0.001093		0.000566		0.002283		0.000434		0.080929												130.543
0.000961		0.035666		0.006085		0.016192		0.096435		0.001548												0.845558		0.002471		0.001883		0.000566		0.03694		0.00149		0.02059												80.4357
0.001093		0.054859		0.054814		0.030834		0.000698		0.027322												0.664762		0.000961		0.008912		0.007017		0.016106		0.00083		0.005559												134.884
0.004373		0.002541		0.152054		0.002864		0.004736		0.007114												0.816471		0.000302		0.000698		0.003509		0.068763		0.003848		0.000698												74.7116
0.017689		0.002015		0.122895		0.002397		0.000566		0.011358												0.813188		0.001415		0.014313		0.009489				0.00922		0.000566												112.272
0.006014		0.087137		0.081791		0.001659		0.007548		0.004359												0.698472		0.003641		0.002112		0.007542		0.011466		0.006191		0.003774												85.5968
0.058973		0.019235		0.001621		0.002829		0.00349		0.000566												0.589474		0.012357		0.039772		0.000302		0.000736		0.004565		0.00083												128.548
0.002471		0.01398		0.000962		0.001207		0.00468		0.000434												0.846555		0.005356		0.001094		0.001471		0.001357		0.013973		0.000698												86.6329
0.079904		0.002146		0.003462		0.529503		0.000566		0.003188												0.824082		0.001093		0.001357		0.001752		0.029575		0.001357		0.001151												51.9
0.100983		0.00083		0.040277		0.070786		0.000962		0.001548												0.591615		0.001488		0.000698		0.002076		0.016319		0.000698		0.019872												92.588
0.413798		0.00162		0.001225		0.00083		0.002981		0.000566												0.802573		0.000831		0.10841		0.006338		0.015276		0.001094		0.000831												101.434
0.003301		0.00313		0.023701		0.00083		0.015475		0.001548												0.443536		0.000962		0.003755		0.008637		0.006583		0.000961		0.005397												192.624
0.026769		0.01272		0.063756		0.161098		0.010861		0.004096												0.947106		0.000698		0.001283		0.022006		0.00149		0.024223		0.000566												26.4503
0.000566		0.991405		0.020069		0.027736		0.001488		0.00413												0.637153		0.000698		0.001019		0.000698		0.020751		0.054347		0.003188												159.952
0.076824		0.109218		0.007673		0.00575		0.006586		0.004527												0.652461		0.00083		0.055036		0.019942		0.001358		0.016859		0.001736												104.687
0.037969		0.010486		0.002146		0.272369		0.001944		0.000754												0.714192		0.002469		0.012779		0.001357		0.027353		0.001621		0.00083												59.9445
0.034673		0.000698		0.000831		0.885907		0.001093		0.001736												0.869153		0.000962		0.001489		0.006225		0.003037		0.004383		0.042719												37.5465
0.023796		0.011331		0.145218				0.112735		0.001471												0.695671		0.054936		0.008385		0.002278		0.0053		0.007532		0.000566												90.9474
0.094786		0.010014		0.022756		0.049102		0.040384		0.004583												0.304463		0.001468		0.00326		0.002015		0.008341		0.00083		0.003772												192.738
0.014055		0.016267		0.009222		0.001094		0.280652		0.004054												0.613985		0.001357		0.001225		0.015928		0.017454		0.000698		0.001415												88.0743
0.002925		0.061269		0.001943		0.065748		0.001489		0.005472												0.850238		0.000566		0.002936		0.003129		0.001925		0.020441		0.000698												53.5544
0.052132		0.087187		0.093957		0.002469		0.009182		0.001548												0.843127		0.000698		0.031308		0.001357		0.004262		0.003246		0.003698												41.2867
0.109762		0.014277		0.058476		0.000962		0.00162		0.005076												0.69461		0.006468		0.012851		0.004899		0.011632		0.001415		0.003831												91.8804
0.165429		0.043467		0.053508		0.000962		0.00083		0.004943												0.787909		0.000962		0.001357		0.05706		0.018451		0.010851		0.000302												95.9486
0.265141		0.00162		0.072767		0.028334		0.335265		0.000566												0.692047		0.000698		0.006409		0.001812		0.03129		0.004242		0.000434												67.1693
0.003199		0.017648		0.041742		0.002849		0.075995		0.003057												0.5649		0.006732		0.005366		0.000434		0.003109		0.000962		0.001151												51.1243
0.002207		0.022185		0.001357		0.000434		0.004302		0.001547												0.374992		0.001488		0.001093		0.001283		0.164613		0.000831		0.000434												139.93
0.043128		0.001226		0.008656		0.198042		0.025213		0.000566												0.830856		0.000831		0.001752		0.000566		0.007523		0.00168		0.000302												85.3633
0.020824		0.042945		0.152306		0.241181		0.027761		0.00285												0.657693		0.007904		0.001882		0.001488		0.001925		0.000698		0.000302												88.1598
0.000962		0.001488		0.044861		0.132061		0.00266		0.000302												0.794507		0.000698		0.071071		0.009891		0.001265		0.000962		0.007166												51.7113
0.000962		0.001094		0.005041		0.019969		0.114519		0.001811												0.765668		0.009294		0.001883		0.00083		0.006076		0.027002		0.001547												84.6765
0.008637		0.019027		0.053191		0.00083		0.012645		0.036363												0.624006		0.000831		0.002936		0.001358		0.01637		0.000831		0.002265												138.717
0.016429		0.401382		0.024374		0.013568		0.012945		0.05093												0.761632		0.000961		0.002146		0.000698		0.016614		0.017414		0.02187												75.0428
0.002206		0.955523		0.021669		0.015869		0.031734		0.004624												0.340643		0.001943		0.003523		0.000566		0.000603		0.005283		0.024206												79.8387
0.036042		0.652709		0.05645		0.076111		0.000566		0.030642														0.022256		0.003067		0.000566		0.009203		0.011315		0.004037												0
0.000698		1.21868		0.02312		0.300244		0.014115		0.000566												0.809581		0.000961		0.001752		0.001489		0.002846		0.000302		0.000831												23.7954
0.001094		0.007726		0.015306		0.037218		0.010289		0.000302												0.826418		0.002924		0.002866		0.002147		0.016019		0.000302		0.025128												36.7504
0.003586		0.033115		0.142803		0.717548		0.000698		0.001283												0.702337		0.000698		0.004638		0.000566		0.000603		0.000302		0.00096												85.0168
0.014011		0.015877		0.016885		0.054546		0.016587		0.004624												0.740355		0.035245		0.123624		0.004829		0.00149		0.000302		0.000566												121.451
0.002207		0.190221		0.003642		0.039567		0.056959		0.002244												0.931272		0.001225		0.002541		0.00083		0.000603		0.000302		0.004753												40.718
0.000698		0.274432		0.012324		0.130962		0.01744		0.001603												0.818074		0.00083		0.002673		0.001093		0.000868		0.022314		0.015888												58.1915
0.012769		0.011611		0.0451				0.000302		0.001339												0.697465		0.00332		0.00083		0.011757		0.002416		0.001358		0.00951												154.106
0.07349		0.001094		0.112567		0.487494		0.002112		0.023873												0.770374		0.001225		0.001094		0.001357		0.006753		0.001225		0.000566												77.4312
0.016692		0.004839		0.00333		0.002278		0.000754		0.016299												0.770091		0.004959		0.001489		0.010289		0.00268		0.011302		0.000302												70.9289
0.018861		0.001752		0.09287		0.043001		0.002564		0.028153												0.763077		0.000698		0.005031		0.002409		0.005379		0.000566		0.00649												52.136
0.000831		0.07187		0.067814		0.015864		0.004374		0.011238												0.817235		0.000566		0.003149		0.004373		0.001132		0.001548		0.002056												34.6054
0.01224		0.012882		0.007664		0.008301		0.029145		0.000302												0.915324		0.001093		0.001621		0.014166		0.002416		0.000698		0.002265												37.1237
0.013748		0.003919		1.16228		0.36097		0.007522		0.017949												0.69121		0.002076		0.020598		0.000962		0.001		0.000434		0.014585												60.2156
0.000961		0.146568		0.125893		0.129446		0.021068		0.003434												0.914039		0.000961		0.007857		0.008242		0.002548		0.000566		0.000302												23.4663
0.026141		0.011409		0.672688		0.054328		0.057868		0.003434												0.874745		0.015446		0.002146		0.015736		0.000868		0.000698		0.000434												69.7176
0.020765		0.001883		0.3829		0.065333		0.120894		0.000831												0.856901		0.022392		0.001489		0.000566		0.00653		0.000699		0.000434												52.525
0.000961		0.009832		0.199294		0.026118		0.015209		0.016003												0.685088		0.00417		0.00405		0.000886		0.000736		0.001811		0.000302												60.9847
0.259612		0.026983		0.009505		0.005544		0.000566		0.002717												0.784735		0.004302		0.006874		0.003622		0.007548		0.001548		0.000566												61.685
0.004243		0.067734		0.009314		0.715326		0.094938		0.053179												0.630437		0.000831		0.002147		0.000434		0.000603		0.008342		0.003866												59.0655
0.003129		0.052111		0.008523		0.002982		0.069525		0.00436												0.435768		0.003056		0.004313		0.002585		0.04164		0.000566		0.000302												114.445
0.006409		0.104404		0.095748		0.057283		0.044457		0.002793												0.689537		0.000434		0.003655		0.000962		0.002416		0.005605		0.000754												31.3512
0.001094		0.000754		0.008526		0.1224		0.000566		0.085731												0.740213		0.005546		0.001226		0.000829		0.008528		0.003068		0.003734												78.0478
0.307766		0.04012		0.065949		0.223564		0.037736		0.002397												0.357726		0.000831		0.000831		0.001094		0.016398		0.018297		0.000434												64.2912
0.095477		0.003919		0.001488		0.003068		0.011154		0.004095												0.476206		0.009546		0.006612		0.017526		0.001397		0.00745		0.000698												152.127
0.001094		0.00162		0.02363		0.411772		0.011975		0.001679												0.774902		0.000698		0.0097		0.003726		0.014171		0.039005		0.007113												94.9547
0.006205		0.009964		0.041276		0.062824		0.00468		0.000698												0.662811		0.001094		0.002015		0.002541		0.013791				0.00232												125.315
0.038431		0.007007		0.096975		0.002279		0.014363		0.003379												0.782521		0.00083		0.051491		0.005174		0.025925		0.002529		0.000566												58.1573
0.006265		0.001489		0.141771		0.046007		0.000698		0.003378												0.909219		0.000698		0.002146		0.040537		0.009492		0.000566		0.005001												52.0155
0.0308		0.03084		0.002673		0.336222		0.026579		0.007416												0.779051		0.000566		0.001357		0.002338		0.020588		0.000829		0.00083												24.2975
0.037316		0.002146		0.036859		0.920546		0.019429		0.002585												0.915887		0.003978		0.002278		0.001094		0.001265		0.039438		0.001548												25.2734
0.019037		0.28827		0.099118		0.001621		0.144427		0.000886												0.53764		0.000962		0.001094		0.014551		0.023548		0.003655		0.000698												160.612
0.016944		0.035966		0.282913		0.332137		0.113154		0.002905												0.704722		0.000698		0.006876		0.003774		0.009927		0.001357		0.019352												94.6779
0.003849		0.001489		0.037162		0.001093		0.007409		0.000302												0.838543		0.010058		0.001751		0.000302		0.005643		0.00083		0.000698												49.1367
0.013015		0.017184		0.001751		0.273528		0.026723		0.016111												0.90083		0.003056		0.024078		0.002188		0.00268		0.041995		0.001548												32.6668
0.041465		0.010944		0.036068		0.002112		0.037425		0.006964												0.691351		0.000698		0.003129		0.000302		0.003699		0.033909		0.000566												92.6278
0.038693		0.003595		0.126833		0.002508		0.000698		0.001283												0.500056		0.000698		0.01049		0.000566		0.001132		0.001093		0.000566												115.448
0.000698		0.016393		0.00583		0.000302		0.15733		0.01105												0.672859		0.003642		0.001225		0.002		0.032925		0.108363		0.002529												63.5687
0.001548				0.001752		0.001283		0.006733		0.001659												0.790545		0.000566		0.001489		0.006866		0.001132				0.00317												77.4058
0.062514		0.001225		0.00655		0.031858		0.002015		0.029157												0.806802		0.012586		0.000962		0.000566		0.001		0.002265		0.001019												91.6963
0.012884		0.202931		0.001357		0.010472		0.01074		0.003998												0.947086		0.000566		0.001489		0.001548		0.001		0.000434		0.003037												21.8165
0.00417		0.066048		0.565155		0.000698		0.001944		0.014406												0.713456		0.000566		0.003393		0.003963		0.004281		0.000566		0.001151												40.4605
0.006528		0.044104		0.971219		0.001415		0.01126		0.007221														0.000566		0.001752		0.000566		0.003395		0.004243		0.003037												0
0.00083		0.004445		0.000698		0.002792		0.008181		0.055999												0.594713		0.000698		0.002542		0.000434		0.035977		0.000566		0.001548												150.97
0.006659		0.00083		0.015988		0.003699		0.030917		0.037713												0.377509		0.000566		0.001225		0.000698		0.000868		0.001547		0.019734												117.342
0.084493		0.073793		0.042823		0.002982		0.06214		0.007491												0.919428		0.00083		0.006743		0.015699		0.002943		0.004755		0.001283												36.4041
0.106591		0.016656		0.066134		0.001415		0.078015		0.000831														0.001094		0.006419		0.000566		0.008668		0.000962		0.000302												40.2409
0.012057		0.011077		0.002015		0.000302		0.001548		0.019549												0.870255		0.003716		0.019215		0.005189		0.042814		0.003509		0.000302												64.7257
0.001415		0.09351		0.022913		0.002981		0.035421		0.000698												0.747203		0.0207		0.007594		0.003509		0.008699		0.003775		0.000434												105.748
0.010302		0.033666		0.068005		0.002133		0.780794		0.000434												0.6659		0.003452		0.000962		0.001548		0.018963		0.000698		0.000302												96.4755
0.04936		0.005559		0.016095		0.001283		0.001094		0.007416												0.92914		0.003583		0.002998		0.010359		0.001		0.00083		0.045863												16.5283
0.022358		0.045098		0.010482		0.00468		0.040857		0.000434												0.648621		0.001943		0.002541		0.000434		0.002019		0.005868		0.000302												71.7866
0.028599		0.160964		0.001225		0.000434		0.037979		0.12607												0.637081		0.002207		0.026308		0.000302		0.001132		0.00083		0.000302												95.5357
0.003189		0.01784		0.001225		0.001019		0.00083		0.001811												0.755454		0.004604		0.042935		0.000302		0.004982		0.02793		0.000566												83.5189
0.024617		0.005033		0.033885		0.000566		0.01149		0.00168												0.874977		0.008694		0.006217		0.001603		0.018775		0.000434		0.000566												32.6013
0.000698		0.007069		0.002996		0.003546		0.001812		0.000566												0.855458		0.000962		0.001095		0.021568		0.004943		0.003246		0.042023												53.4303
0.006073		0.046273		0.001093		0.004813		0.000566		0.006377												0.859253		0.012432		0.016202		0.024202		0.015679		0.001415		0.014302												85.093
0.003451		0.059367		0.003199		0.046319		0.01433		0.000434												0.923487		0.013028		0.021519		0.005041		0.001265		0.000566		0.000698												44.2399
0.00515		0.006086		0.025219		0.174578		0.006793		0.001868												0.630866		0.002208		0.001094		0.035513		0.004321		0.000566		0.020454												129.324
0.001094		0.005822		0.050964		0.132222		0.085554		0.000302												0.590896		0.001094		0.001752		0.00783		0.002416		0.020399		0.018311												73.0039
0.009679		0.024089		0.003847		0.100557		0.001621		0.001019												0.905306		0.004565		0.000962		0.000566		0.00653		0.026403		0.000302												49.0429
0.021331		0.00727		0.003585		0.00649		0.002397		0.01277												0.941973		0.035881		0.001225		0.000566		0.025248		0.000566		0.002453												39.213
0.000831		0.001356		0.193622		0.005661		0.019458		0.000434												0.842428		0.000698		0.004901		0.000831		0.021606		0.000566		0.001151												30.1178
0.003188		0.094561		0.007929		0.150774		0.000566		0.00381												0.799896		0.000831		0.021269		0.00083		0.007261		0.00162		0.001283												56.777
0.006076		0.023095		0.007329		0.015387		0.000566		0.005208												0.709215		0.000961		0.006551		0.002015		0.006266		0.002471		0.000566												78.8873
0.012		0.024079		0.001094		0.080136		0.01234		0.00351												0.808845		0.000283		0.007603		0.010945		0.001357		0.022212		0.000566												49.8395
0.007055		0.003129		0.001093		0.073111		0.01068		0.058244												0.492204		0.001356		0.005435		0.000566		0.004374		0.002849		0.01364												108.605
0.003716		0.038856		0.013716		0.0124		0.009587		0.000754												0.801407		0.000962		0.013128		0.002396		0.000603		0.000566		0.004847												44.6721
0.020102		0.04123		0.006744		0.000566		0.028099		0.000566												0.657474		0.001488		0.003726		0.000566		0.000603		0.047019		0.000886												99.9425
0.003584		0.009043		0.025841		0.000831		0.006718		0.006964												0.883235		0.00162		0.031798		0.001225		0.000603		0.001151		0.001019												71.8263
0.004899		0.001357		0.000962		0.935952		0.000698		0.029154												0.891646		0.003129		0.051591		0.001339		0.000603		0.002585		0.000302												81.0017
0.005678		0.001621		0.012635		0.344184		0.001093		0.00083												0.730811		0.006479		0.004887		0.000698		0.034855		0.000434		0.000754												138.471
0.002074		0.060883		0.012787		0.537986		0.186635		0.012225												0.681914		0.003566		0.007493		0.005736		0.000736		0.000302		0.000434												168.044
0.00083		0.089392		0.015102		0.962064		0.019515		0.000566												0.636491		0.000566		0.000434		0.001225		0.006527		0.000434		0.000566												117.958
0.015698		0.196281		0.042946		0.001812		0.066375		0.000566												0.742237		0.001489		0.000566		0.001812		0.002283		0.00349		0.000566												65.1179
0.006732		0.308435		0.021189		0.019661		0.116441		0.057945												0.637711		0.002541		0.001752		0.002339		0.002812		0.039717		0.002905												162.441
0.901471		0.003725		0.007511		0.033334		0.010152		0.002794												0.705817		0.08619		0.007007		0.005486		0.000868		0.004945		0.000434												156.981
0.008826		0.088075		0.001619		0.061127		0.011906		0.00168												0.905924		0.006336		0.014188		0.000566		0.001358		0.000566		0.003434												77.5565
0.00083		0.017535		0.097925		0.000566		0.00317		0.076077												0.358244		0.003905		0.001225		0.000434		0.004639		0.014229		0.000962												113.971
0.239835		0.081914				0.000698		0.001415														0.528776		0.00083		0.001358		0.002409		0.007283		0.000698		0.001547												286.18
0.535369		0.006357		0.010864		0.105535		0.000566		0.000302												0.781367		0.005749		0.001619		0.0119		0.006001		0.000566		0.002925												62.6879
0.032206		0.072899		0.017963		0.620134		0.005356		0.001547												0.585142		0.003188		0.001489		0.063652		0.006848		0.026413		0.002074												185.133
0.001283		0.040826		0.001883		0.017533		0.039893		0.000962												0.905299		0.000698		0.00241		0.008445		0.007244		0.000566		0.009133												40.8343
0.027785		0.02952		0.851609		0.086817		0.059099		0.02147												0.793571		0.000829		0.001094		0.001094		0.002416		0.001547		0.002925												111.153
0.006681		0.030589		0.019109		0.75895		0.002133		0.009581												0.881786		0.002338		0.007201		0.000698		0.013038		0.000566		0.019721												51.3794
0.008654		0.071463		0.001094		0.039998		0.029705		0.038341												0.641678		0.002075		0.009962		0.000434		0.01236		0.000566		0.003379												101.192
0.21625		0.013175		0.079617		0.074026		0.013586		0.008641												0.696618		0.002076		0.000962		0.013679		0.001132		0.021561		0.001621												124.659
0.011713		0.006876		0.003726		0.005207		0.008265		0.006414												0.737625		0.002075		0.003128		0.000434		0.001		0.000566		0.004472												114.33
0.200555		0.084154		0.135798		0.001283		0.033304		0.033271												0.830594		0.000831		0.001357		0.002453		0.002416		0.002529		0.003905												96.0293
0.002207		0.289542		0.3876		0.004019		0.001416		0.003413												0.804188		0.000698		0.018438		0.012679		0.005604		0.000962		0.046363												106.708
0.00234		0.031165		0.072789		0.000566		0.000434		0.003413												0.657687		0.00083		0.001489		0.002		0.001132		0.010246		0.015473												231.98
0.008829		0.002146		0.047744		0.011468		0.000566		0.000302												0.496901		0.00083		0.014359		0.004715		0.019165		0.00083		0.009999												202.806
0.256101		0.019288		0.034258		0.002773		0.069183		0.038429												0.724074		0.001944				0.000434		0.002773		0.014334		0.006602												92.7743
0.00083		0.240865		0.06114		0.001603		0.000698		0.008925												0.768048		0.005548		0.000962		0.000434		0.003924		0.000962		0.000962												109.552
0.000831		0.325111		0.002409		0.000302		0.288332		0.026407												0.427422		0.034164		0.000566		0.006038		0.002866		0.001548		0.00617												202.38
0.014803		0.001094		0.054801		0.006734		0.001094		0.004186												0.536749		0.001094		0.000698		0.000434		0.000603		0.002528		0.000302												305.515
0.052898		0.123554		0.182774		0.007187		0.220338		0.00232												0.770204		0.023852		0.000302		0.014755		0.000736		0.001225		0.000302												136.351
0.068822		0.118817		0.123555		0.003434		0.547891		0.000302												0.674564		0.001225		0.005377		0.005453		0.007734		0.004228		0.000434												75.8386
0.031135		0.081345		0.00241		0.000566		0.002208		0.004054												0.80879		0.004049		0.001415		0.000302		0.001886		0.002529		0.000434												164.396
0.00083		0.008453		0.053826		0.028096		0.000698		0.004827												0.932977		0.001094		0.016121		0.001151		0.005207		0.001885		0.000302												35.7466
0.000566		0.060082		0.073564		0.004019		0.037944		0.014148												0.816969		0.006148		0.011056		0.004416		0.022471		0.008971		0.000566												84.1064
0.000698		0.202641		0.198423		0.014148		0.000434		0.005794												0.729151		0.068722		0.012565		0.014549		0.002151		0.000962		0.001415												199.881
0.000961		0.491182		0.078096		0.002265		0.036301		0.001548												0.807227		0.009506		0.016207		0.000434		0.001		0.006322		0.015679												62.3464
0.047848		0.11552		0.014684		0.006886		0.321769		0.020288												0.396254		0.041333		0.040047		0.006077		0.002019		0.005397		0.001019												242.179
0.023048		0.302005		0.001489		0.001548		0.016585		0.000962												0.791836		0.005893		0.002804		0.000302		0.000603		0.001812		0.003622												85.3025
0.03546		0.016721		0.003524		0.004888		0.155667		0.003905												0.693429		0.009577		0.137568		0.000302		0.000868		0.000698		0.000302												70.0095
0.113655		0.817612		0.002147		0.000302		0.011612		0.000566												0.730882		0.003917		0.005953		0.000302		0.000736		0.003522		0.000302												136.224
0.121933		0.002829		0.031159		0.000302		0.016634		0.009003												0.832427		0.014567		0.027973		0.000754		0.002151		0.000698		0.004583												44.2278
0.051776		0.003225		0.036149		0.000302		0.001488		0.004096												0.608771		0.074223		0.002015		0.003469		0.018776		0.001415		0.017739												123.987
0.003918		0.047161		0.001225		0.004054		0.00619		0.013228												0.897268		0.013075		0.00648		0.001791		0.005246		0.000434		0.003963												68.2209
0.006023		0.036901		0.027929		0.000302		0.01968		0.002793												0.695373		0.000698		0.00642		0.000754		0.002416		0.021818		0.026629												111.955
0.013918		0.023342		0.024427		0.000754		0.018377		0.001094												0.853696		0.001547		0.001752		0.000754		0.004227		0.024895		0.000566												88.8995
0.009313		0.135133		0.095673		0.001019		0.021011		0.003453												0.668501		0.000698		0.001094		0.000302		0.003434		0.001357		0.001943												87.5221
0.025639		0.036805		0.000698		0.000302		0.005809		0.111181												0.82221		0.008168		0.004445		0.003677		0.002416		0.009953		0.000698												126.246
0.048648		0.016532		0.000434		0.000302		0.030394		0.018252												0.829939		0.000962		0.004839		0.000302		0.00166		0.007055		0.008945												88.562
0.215474		0.079346		0.007453		0.000302		0.002		0.019025												0.699566		0.000961		0.00162		0.002529		0.044751		0.001093		0.000566												142.57
0.008513		0.001225		0.170497		0.000434		0.018584														0.897176		0.000962		0.001225		0.000698		0.006793		0.041697		0.000566												63.807
0.009735		0.017385		0.005954		0.061626		0.007641		0.005732												0.534377		0.000961		0.001488		0.000566		0.012816		0.003584		0.07717												143.573
0.020955		0.006482		0.010885		0.002265		0.000831		0.017914												0.976824		0.000831		0.011875		0.003114		0.028024		0.001094		0.000698												14.7004
0.004566		0.001225		0.002409		0.013171		0.001943		0.000434												0.712607		0.000962		0.002015		0.001283		0.005579		0.002673		0.003509												95.9255
0.00909		0.002015		0.012787		0.002		0.013901		0.005279												0.866953		0.00083		0.006349		0.000566		0.061726		0.00339		0.023661												91.6433
0.019504		0.001752		0.005891		0.000434		0.141496		0.003998												0.852617		0.002793		0.000831		0.003113		0.002847		0.012373		0.007033												70.793
0.006602		0.034275		0.001752		0.014814		0.031507		0.020072												0.54394		0.00083		0.023095		0.000698		0.011107		0.002015		0.006225												50.0606
0.001679		0.020939		0.01292		0.00468		0.00083		0.002056												0.625671		0.001415		0.00168		0.000566		0.004688		0.005222		0.001752												106.527
0.001811		0.142369		0.062954		0.088127		0.001942		0.001791												0.841568		0.004887		0.000566		0.002585		0.002845		0.000831		0.002564												82.9396
0.007247		0.085132		0.019019		0.026921		0.117677		0.010995												0.75754		0.004037		0.007304		0.000566		0.007653		0.003114		0.001339												84.7303
0.006075		0.000962		0.133738		0.003963		0.037938		0.000302												0.570265		0.000698		0.005943		0.001621		0.001792		0.000698		0.000434												107.52
0.006397		0.004181		0.116081		0.003831		0.026684		0.021805												0.627095		0.000566		0.003128		0.004888		0.013091		0.036462		0.000302												120.971
0.041158		0.007138		0.003392		0.053626		0.001093		0.000302												0.652273		0.000566		0.000831		0.000962		0.00166		0.003641		0.000754												97.5807
0.005605		0.010298		0.004902		0.152751		0.017072		0.000754												0.65047		0.001943		0.015884		0.000566		0.019996		0.009056		0.000434												96.3799
0.020963				0.001357		0.002793		0.012957		0.000434												0.618494		0.000434		0.000831		0.016847		0.01321		0.001225		0.010208												141.581
0.026128		0.059608		0.045921		0.000698		0.18935		0.002244												0.833851		0.002132		0.006225		0.024717		0.003372		0.011126		0.003998												95.8837
0.000698		0.003787		0.011287		0.752397		0.001548		0.012408												0.778517		0.001679		0.001883		0.064903		0.030315		0.000698		0.000434												61.4082
0.016339		0.050092		0.010822		0.031981		0.00083		0.003922												0.756635		0.086079		0.00285		0.00912		0.004556		0.003656		0.001019												94.2289
0.002661		0.002075		0.013379		0.011036		0.013642		0.000566												0.878727		0.012755		0.000434		0.001882		0.0065		0.006682		0.000754												86.4013
0.033303		0.001679		0.000566		0.060253		0.001094		0.004563												0.923399		0.002661		0.003358		0.013119		0.002188		0.00162		0.000302												21.619
0.017454		0.004096		0.070144		0.009646		0.002338		0.00083												0.832776		0.006924		0.000434		0.001621		0.005185		0.008187		0.005488												66.2355
0.01017		0.010791		0.052831		0.009383		0.003716		0.001883												0.557255		0.038034		0.013536		0.020977		0.027001		0.000886		0.000434												81.4447
0.000566		0.092295		0.003067		0.017385		0.025796		0.00515												0.781274		0.00266		0.000566		0.000698		0.184134		0.000302		0.000754												94.7599
0.000566		0.001488		0.070282		0.144166		0.033796		0.003847												0.737456		0.000566		0.003321		0.000698		0.004819		0.003246		0.000302												75.8655
0.005276		0.65236		0.020411		0.017565		0.01114		0.008828												0.68665		0.014801		0.00083		0.00162		0.040619		0.010265		0.000302												159.246
0.018856		0.019525		0.004972		0.000566		0.007794		0.000566												0.80099		0.046705		0.000566		0.000302		0.047834		0.000831		0.082531												58.976
0.005223		0.02356		0.015251		0.059049		0.008112		0.00834												0.737173		0.015136		0.000566		0.001791		0.03208		0.004888		0.000698												38.9362
0.03169		0.581171		0.012193		0.310707		0.019298		0.013528												0.745679		0.003919		0.02501		0.000302		0.014305		0.01348		0.000698												81.2161
0.008359		0.391006		0.040876		0.012992		0.000434		0.021966												0.755752		0.00083		0.004051		0.001659		0.001792		0.017292		0.000962												115.717
0.00168		0.080142		0.047069		0.022028		0.006094		0.013659												0.856406		0.002076		0.000678		0.005544		0.057185		0.000831		0.006392												76.3703
0.021204		0.010792		0.00583		0.004374		0.012971		0.003642												0.855667		0.002074		0.003716		0.00381		0.018544		0.000698		0.002075												88.8272
0.037856		0.025244		0.007803		0.001207		0.005488		0.017325												0.667812		0.00083		0.001356		0.003546		0.012095		0.011593		0.013074												132.201
0.112632		0.000566		0.053981		0.003469		0.011831		0.072903												0.357238		0.002793		0.036627		0.009943		0.001132		0.009103		0.008808												112.944
0.190615		0.018812				0.016536		0.00417		0.003379												0.865851		0.017216		0.013894		0.000566		0.002812		0.004577		0.000566												48.3465
0.000962		0.009115		0.042614		0.000302		0.048757		0.007242												0.806666		0.043057		0.00162		0.003887		0.004453		0.147446		0.003567												109.064
0.002207		0.118981		0.210568		0.001019		0.033892		0.004374												0.722546		0.000698		0.005296		0.001659		0.002416		0.002924		0.01404												108.43
0.022342		0.000962		0.022729		0.000566		0.112156		0.014329												0.502653		0.005629		0.005954		0.003601		0.010815		0.000434		0.000698												108.148
0.01158		0.263752		0.016129		0.003434		0.004373		0.001659												0.634944		0.000698		0.010289		0.006734		0.002416		0.000831		0.000566												109.518
0.006601		0.00736		0.009439		0.007263		0.008959		0.019063												0.804872		0.024836		0.001094		0.005641		0.001		0.002662		0.000566												122.067
0.000831		0.295405		0.044507		0.003149		0.060522		0.000302												0.814144		0.020844		0.001357		0.001868		0.001396		0.000566		0.003114												134.904
0.098593		0.035306		0.001094		0.016731		0.002925		0.00871												0.858688		0.044428		0.001489		0.000434		0.003076		0.000698		0.009133												33.846
0.038571		0.005366				0.008453		0.002075		0.002056												0.566755		0.015358		0.003715		0.001019		0.000736		0.036552		0.008584												224.541
0.009486		0.161079		0.003321		0.013284		0.071116		0.007994												0.838489		0.005102		0.002673		0.005585		0.002812		0.04978		0.003734												51.7369
0.003453		0.192543		0.002602		0.003169		0.000434		0.000302												0.814425		0.002805		0.001883		0.000566		0.00887		0.002279		0.000302												89.0107
0.005222		0.004709		0.047198		0.000434		0.052439		0.007298												0.698463		0.002734		0.00162		0.002585		0.001		0.002935		0.006713												115.927
0.019801		0.184803		0.005365		0.003114		0.016485		0.020885												0.950005		0.000698		0.002734		0.000302		0.009398		0.000698		0.001736												30.1365
0.037992		0.07367		0.030928		0.003566		0.000566		0.02081												0.559638		0.012823		0.000962		0.000886		0.0224		0.014606		0.000302												242.841
0.22063		0.082605		0.007604		0.001868		0.024307		0.018038												0.848894		0.001943		0.067436		0.002376		0.003566		0.000434		0.004318												59.703
0.253572		0.047913		0.058783		0.008829		0.022155		0.002508												0.522909		0.018185		0.001095		0.000886		0.007228		0.009831		0.010465												123.426
0.049001		0.002673		0.022486		0.000302		0.044948		0.08316												0.794752		0.004169		0.001094		0.001019		0.005776		0.002132		0.000302												88.3824
0.005234		0.008516		0.004708		0.00349		0.05234														0.740224		0.002075		0.000962		0.000302		0.002283		0.00168		0.013125												82.7401
0.003462		0.008514		0.004111		0.001019		0.007269		0.001207												0.506534		0.008623		0.005954		0.003469		0.001265		0.01953		0.000302												162.425
0.149456		0.042668		0.026185		0.003942		0.026757		0.001659												0.811744		0.004829		0.001225		0.001019		0.000868		0.000886		0.003678												86.7721
0.085367		0.078379		0.002264		0.020594		0.002529		0.000302												0.737056		0.002338		0.001488		0.000566		0.006001		0.000566		0.002734												70.8186
0.009942		0.002015		0.000829		0.004374		0.00181		0.001659												0.877821		0.029092		0.001488		0.000434		0.002151		0.004037		0.044174												61.4275
0.000962		0.009833		0.06481		0.015241		0.008075		0.002376												0.833092		0.004432		0.012919		0.000302		0.001397		0.000698		0.003372												106.945
0.003319		0.000962		0.001225		0.000434		0.002133		0.000302												0.751398		0.00083		0.00162		0.000302		0.004492		0.000434		0.000302												85.6032
0.012547		0.001094		0.039139		0.001924		0.0401		0.007089												0.879132		0.000698		0.002732		0.000302		0.002548		0.000698		0.092382												52.9896
0.002924		0.045492		0.007798		0.006657		0.040784		0.001207												0.41074		0.00083		0.003393		0.000302		0.013698		0.027966		0.002112												295.816
0.001944		0.001357		0.023702		0.007618		0.008811		0.014329												0.865151		0.000698		0.005164		0.002112		0.00383		0.006775		0.000302												49.0621
0.000566		0.012656		0.031587		0.001659		0.02019		0.018367												0.64121		0.001488		0.001489		0.022657		0.001		0.000566		0.000302												131.712
0.0315		0.01456		0.004636		0.001659		0.003831		0.001207												0.660634		0.000961		0.002146		0.000566		0.001		0.000566		0.011162												65.5933
0.023635		0.006216		0.13472		0.000302		0.038893		0.004451												0.791205		0.006015		0.004182		0.000566		0.002151		0.000566		0.000302												230.815
0.088734		0.005367		0.007715		0.016271		0.019117		0.000886												0.553579		0.000961		0.015365		0.003246		0.001132		0.002075		0.000754												107.929
0.071135		0.004181		0.01271		0.074168		0.104379		0.003302												0.539891		0.000831		0.005427		0.010569		0.001754		0.000566		0.000302												158.674
0.004887		0.020595		0.034688		0.240897		0.003114		0.008794												0.695139		0.000698		0.001094		0.000962		0.003038		0.054554		0.000302												143.355
0.043039		0.021324		0.002015		0.00534		0.000566		0.000566												0.45426		0.003583		0.022044		0.00917		0.052192		0.000698		0.004054												209.003
0.00083		0.004051		0.005691		0.021947		0.027471		0.001548												0.583903		0.000961		0.019613		0.000566		0.0065		0.049099		0.001207												97.9833
0.080754		0.001357		0.008972		0.002075		0.003114		0.013889												0.736572		0.000962		0.004446		0.000962		0.006172		0.002409		0.000302												142.16
0.2338		0.039908		0.120371		0.004359		0.006964		0.02534												0.533693		0.000698		0.014663		0.001094		0.002943		0.144287		0.002112												145.966
0.000698		0.108087		0.002602		0.004828		0.001415		0.003963												0.754621		0.002603		0.002469		0.003642		0.026168		0.001883		0.003734												98.667
0.063717		0.03288		0.300864		0.016314		0.054275		0.00902												0.691218		0.02934		0.001489		0.013133		0.021255		0.000566		0.000566												91.313
0.071087		0.001225		0.000962		0.009751		0.058519		0.003511												0.765364		0.152886		0.002735		0.001415		0.004819		0.04268		0.002529												105.115
0.000831		0.019094		0.064095		0.003246		0.001942		0.005736												0.602661		0.000698		0.003523		0.000302		0.009794		0.000962		0.001811												173.119
0.026392		0.002541		0.020174		0.010848		0.108418		0.002528												0.543309		0.000698		0.003261		0.000434		0.02853		0.002397		0.002339												173.518
0.023653		0.006745		0.015428		0.000566		0.002997		0.000434												0.886169		0.007244		0.001488		0.011529		0.001397		0.000434		0.000961												77.4995
0.000566		0.132584		0.013648		0.016302		0.034553		0.005793												0.376409		0.001356		0.002147		0.000302		0.003963		0.003775		0.000566												112.361
0.137809		0.021586		0.030245		0.000302		0.003725		0.004736												0.457399		0.000831		0.002409		0.000302		0.001924		0.000698		0.001415												316.943
0.066514		0.001093		0.00412		0.009887		0.015771		0.000566														0.000566		0.04071		0.000698		0.00413		0.003188		0.010492												0
0.164143		0.007331		0.020102		0.004339		0.056545		0.003434												0.754854		0.006468		0.00083		0.003114		0.029062		0.002338		0.007115												111.299
0.001225		0.011665		0.030307		0.508767		0.001548		0.018017												0.508028		0.003189		0.020866		0.000566		0.001792		0.000831		0.000434												64.0368
0.184319		0.038456		0.0845		0.004868		0.032957		0.002661												0.579533		0.003979		0.00241		0.004567		0.038592		0.003128		0.000566												169.692
0.038255		0.113314		0.005692		0.001679		0.000829		0.008433												0.336008		0.001943		0.007603		0.000831		0.009762		0.019933		0.000831												148.027
0.871133		0.07602		0.000831		0.003114		0.001679		0.003774												0.62626		0.000962		0.002804		0.017466		0.004403		0.001944		0.001679												126.407
0.000962		0.001094		0.029066		0.010567		0.003831		0.000962												0.370172		0.000698		0.041113		0.000566		0.029945		0.002672		0.004096												352.925
0.001547		0.040827		0.002341		0.008682		0.006398		0.007394												0.618172		0.000831		0.060826		0.002529		0.001265		0.001812		0.000566												217.648
0.018595		0.061506		0.013832		0.039667		0.00083		0.002602												0.672844		0.000698		0.008719		0.000566		0.017812		0.001415		0.002397												150.228
0.034121		0.001883		0.03473		0.001415		0.084745		0.001812												0.775506		0.006659		0.007796		0.046414		0.013473		0.004207		0.012094												152.402
0.013468		0.002278		0.003857		0.007039		0.005032		0.000566												0.457037		0.007903		0.132501		0.001812		0.020394		0.027526		0.041058												98.8699
0.002528		0.019684		0.005568		0.004039		0.002997		0.008563												0.613239		0.009223		0.001357		0.003068		0.000603		0.013104		0.000698												155.721
0.000963		0.019339		0.033895		0.005661		0.001489		0.005738												0.567552		0.003129		0.000961		0.001547		0.006769		0.021419		0.007522												140.783
0.006528		0.113762		0.029007		0.035339		0.023106		0.026226												0.481729		0.00083		0.027252		0.002338		0.000603		0.000566		0.001093												189.467
0.002338		0.0774		0.028026		0.159156		0.073315		0.004771												0.131641		0.042719		0.023498		0.000698		0.000603		0.000566		0.007774												45.2685
0.023897		0.004839		0.019097		0.426953		0.130389		0.035164												0.841583		0.00083		0.00563		0.011435		0.0103		0.014947		0.001092												34.7399
0.036804		0.003067		0.00083		0.02189		0.000698		0.000754												0.483662		0.000698		0.086081		0.000302		0.000603		0.002132		0.004301												181.068
0.102578		0.002936		0.010032		0.004038		0.013681		0.003922												0.533262		0.000698		0.00734		0.000754		0.002112		0.001094		0.000566												138.546
0.016811		0.004182		0.021841		0.000566		0.00736		0.001339												0.247279		0.001093		0.001883		0.00821		0.005128		0.00083		0.002925												165.646
0.016907		0.008261		0.000962		0.002961		0.005416		0.01404												0.715081		0.002277		0.002542		0.002717		0.00362		0.001094		0.005223												137.94
0.006466		0.066024		0.008779		0.000302		0.000698		0.010584												0.655613		0.000831		0.044668		0.000302		0.000868		0.018885		0.036418												152.102
0.01637		0.012464		0.017982		0.091515		0.002265		0.002564												0.45672		0.000698		0.006148		0.000302		0.001132		0.00162		0.001471												69.7327
0.001093		0.006945		0.001094		0.022813		0.000566		0.003358												0.470296		0.000961		0.008647		0.000566		0.008341		0.002075		0.000302												190.498
0.061092		0.007208		0.082332		0.041664		0.001283		0.004395												0.727385		0.001093		0.001225		0.069017		0.000603		0.001488		0.02853												202.372
0.00083		0.069173		0.046891		0.000434		0.001151		0.003413												0.455457		0.000566		0.002014		0.003246		0.025206		0.006148		0.000302												32.1957
0.004982		0.123127		0.072768		0.00983		0.048513		0.001791												0.738712		0.000566		0.003069		0.01061		0.001792		0.000698		0.003281												137.509
0.009415		0.010297		0.001094		0.191773		0.011592		0.00381												0.69613		0.000566		0.001225		0.002075		0.003504		0.015137		0.041491												130.945
0.009223		0.006024		0.011524		0.004226		0.016586		0.011526												0.638777		0.006924		0.001883		0.000566		0.002548		0.00083		0.001283												95.6795
0.056871		0.024421		0.004182		0.060263		0.001094		0.016824												0.530039		0.006205		0.003787		0.018378		0.02514		0.033511		0.002188												201.148
0.001943		0.030536		0.018839		0.002339		0.004313		0.035497												0.947389		0.000829		0.00162		0.029191		0.030647		0.002865		0.000754												14.7648
0.03465		0.011218		0.048319		0.001416		0.061956		0.01559												0.362552		0.011375		0.00083		0.001092		0.001923		0.006086		0.042281												139.244
0.001944		0.004314		0.003655		0.002265		0.013892		0.006831												0.78189		0.000829		0.001883		0.025319		0.002845		0.041464		0.000302												85.7037
0.005489		0.006287		0.080467		0.002792		0.047793		0.004812												0.788999		0.002603		0.007006		0.001019		0.030286		0.001094		0.001603												75.6609
0.084944		0.004051		0.002279		0.000962		0.016313		0.000698												0.413307		0.00247		0.044327		0.003246		0.03402		0.000434		0.000302												160.261
0.030064		0.006877		0.023664		0.010731		0.015598		0.031816												0.616606		0.001357		0.01443		0.000698		0.025549		0.014378		0.000302												130.393
0.004037		0.007402		0.006672		0.00981		0.016201		0.005206												0.556147		0.015252		0.003392		0.006455		0.025336		0.011259		0.002207												170.692
0.098477		0.001752		0.006936		0.012964		0.028585		0.000698												0.749713		0.000962		0.003524		0.000698		0.018869		0.00162		0.042179												104.003
0.003187		0.001225		0.015489		0.007435		0.001225		0.00168												0.858599		0.001812		0.001621		0.001151		0.025842		0.001358		0.003056												64.1603
0.000698		0.006875		0.048993		0.000831		0.002339		0.001415												0.884608		0.000698		0.001094		0.001812		0.007847																28.2136
0.001094		0.00484		0.058772		0.01281		0.006876		0.003511												0.604858		0.00083		0.002278		0.003963		0.003503		0.011005		0.000698												79.2149
0.00083		0.001357		0.001357		0.002529		0.007832		0.001548												0.559387		0.000831		0.016524		0.00934		0.000736		0.001547		0.001339												151.876
0.022975		0.011473		0.016515		0.03455		0.001225		0.005793												0.700123		0.000962		0.002734		0.00083		0.000736		0.002265		0.008982												115.54
0.027119		0.02691		0.000831		0.254455		0.002264		0.000566												0.326327		0.003189		0.001225		0.001151		0.003566		0.000566		0.005264												78.2703
0.054117		0.009438		0.11822		0.001415		0.07771		0.004169												0.366743		0.00247		0.007797		0.003919		0.000868		0.003392		0.001548												122.134
0.003129		0.002409		0.00162		0.009131		0.009507		0.006718												0.6898		0.000831		0.013708		0.030155		0.00485		0.001225		0.000831												182.989
0.015243		0.002732		0.016984		0.008792		0.002471		0.005397												0.587982		0.005942		0.003594		0.000302		0.005604		0.011619		0.010984												223.061
[truncated: 163,065 more rows]

## Sheet: Figure 2c
CF®640R-BTX Confined SUB	CF®640R-BTX Confined BM	CF®640R-BTX Confined SUP	CDx Confined SUB	CDx Confined BM	CDx Confined SUP	CF®680R-BTX Confined SUB	CF®680R-BTX Confined BM	CF®680R-BTX Confined SUP	CF®680R-BTX(+fPEG-Chol) Confined SUB	CF®680R-BTX(+fPEG-Chol) Confined BM	CF®680R-BTX(+fPEG-Chol) Confined SUP	fPEG-Chol Confined SUB	fPEG-Chol Confined BM	fPEG-Chol Confined SUP	fPEG-Chol(+CF®680R-BTX) Confined SUB	fPEG-Chol(+CF®680R-BTX) Confined BM	fPEG-Chol(+CF®680R-BTX) Confined SUP	CF®640R-BTX Non Confined SUB	CF®640R-BTX Non Confined BM	CF®640R-BTX Non Confined SUP	CDx Non Confined SUB	CDx Non Confined BM	CDx Non Confined SUP	CF®680R-BTX Non Confined SUB	CF®680R-BTX Non Confined BM	CF®680R-BTX Non Confined SUP	CF®680R-BTX(+fPEG-Chol) Non Confined SUB	CF®680R-BTX(+fPEG-Chol) Non Confined BM	CF®680R-BTX(+fPEG-Chol) Non Confined SUP	fPEG-Chol Non Confined SUB	fPEG-Chol Non Confined BM	fPEG-Chol Non Confined SUP	fPEG-Chol(+CF®680R-BTX) Non Confined SUB	fPEG-Chol(+CF®680R-BTX) Non Confined BM	fPEG-Chol(+CF®680R-BTX) Non Confined SUP
65.625	14.0625	20.3125	64.2673	13.1105	22.6221	57.0833	14.1667	28.75	66.6667	0	33.3333	36.4875	12.9447	50.5677	53.1197	10.4553	36.425	24	12	64	38.4	18.4	43.2	22.3529	7.05882	70.5882	0	0	100	16.5414	11.6541	71.8045	24.6769	16.0987	59.2244
51.5789	8.42105	40	66.7954	13.5135	19.6911	40.1709	17.9487	41.8803	25	25	50	38.5841	12.3894	49.0266	42.8571	14.8728	42.2701	14.8148	14.8148	70.3704	28	20	52	20.155	10.0775	69.7674	0	0	100	15.4605	8.22368	76.3158	25.3401	13.9456	60.7143
50.1805	17.6895	32.13	37.3563	17.8161	44.8276	34.8485	19.697	45.4545	66.6667	0	33.3333	38.3217	15.6643	46.014	49.345	15.4294	35.2256	8.57143	5.71429	85.7143	20.3704	12.963	66.6667	6.77966	6.77966	86.4407	20	0	80	18.5676	10.3448	71.0875	18.7251	14.1434	67.1315
52.0231	14.2582	33.7187	61.8574	13.5987	24.5439	54.7619	9.52381	35.7143	35.7834	15.2805	48.9362	37.7475	12.0049	50.2475	40.8333	16.25	42.9167	20.9876	16.0494	62.963	33.8583	16.5354	49.6063	36.3636	4.54545	59.0909	18.75	6.25	75	15.6584	7.47331	76.8683	16.8	12.8	70.4
54.927	12.9562	32.1168	32.6316	15.7895	51.5789	31.5789	17.3684	51.0526	37.3913	16.5217	46.087	31.4074	14.8148	53.7778	45.1807	13.4538	41.3655	27.0833	14.5833	58.3333	9.52381	9.52381	80.9524	19.2982	5.26316	75.4386	16.2791	13.9535	69.7674	17.0732	9.34959	73.5772	22.327	14.7799	62.8931
36.7521	21.3675	41.8803	42.5532	17.0213	40.4255				40.9836	13.1148	45.9016	35.7259	13.2137	51.0604	43.0396	12.2605	44.6999	11.7647	11.7647	76.4706	22.2222	22.2222	55.5556				29.1667	12.5	58.3333	13.0802	9.2827	77.6371	18.9292	11.8547	69.2161
41.5686	14.902	43.5294	33.3333	14.9425	51.7241				18.1818	9.09091	72.7273				42.7252	11.0854	46.1894	22.9167	14.5833	62.5	14.7059	20.5882	64.7059				0	0	100				19.7674	11.6279	68.6047
48.9362	16.4894	34.5745	30	22	48				39.5437	14.0684	46.3878				45.5814	12.3256	42.093	34	11	55	0	0	100				18.9474	10.5263	70.5263				21.9108	12.8662	65.2229
[truncated: 44 more rows]

## Sheet: Figure 3
Turning Angle	CF®680R-BTX Confined (Step Lag = 1)	CF®680R-BTX Confined (Step Lag = 4)	CF®680R-BTX Confined (Step Lag = 8)	CF®680R-BTX(+fPEG-Chol) Confined (Step Lag = 1)	CF®680R-BTX(+fPEG-Chol) Confined (Step Lag = 4)	CF®680R-BTX(+fPEG-Chol) Confined (Step Lag = 8)	fPEG-Chol Confined (Step Lag = 1)	fPEG-Chol Confined (Step Lag = 4)	fPEG-Chol Confined (Step Lag = 8)	fPEG-Chol(+CF®680R-BTX) Confined (Step Lag = 1)	fPEG-Chol(+CF®680R-BTX) Confined (Step Lag = 4)	fPEG-Chol(+CF®680R-BTX) Confined (Step Lag = 8)	CF®680R-BTX No Confined (Step Lag = 1)	CF®680R-BTX No Confined (Step Lag = 4)	CF®680R-BTX No Confined (Step Lag = 8)	CF®680R-BTX(+fPEG-Chol) No Confined (Step Lag = 1)	CF®680R-BTX(+fPEG-Chol) No Confined (Step Lag = 4)	CF®680R-BTX(+fPEG-Chol) No Confined (Step Lag = 8)	fPEG-Chol No Confined (Step Lag = 1)	fPEG-Chol No Confined (Step Lag = 4)	fPEG-Chol No Confined (Step Lag = 8)	fPEG-Chol(+CF®680R-BTX) No Confined (Step Lag = 1)	fPEG-Chol(+CF®680R-BTX) No Confined (Step Lag = 4)	fPEG-Chol(+CF®680R-BTX) No Confined (Step Lag = 8)
[truncated: 9 more rows]

[truncated: 3 more sheets: Figure 4, Figure 6, Figure 7]
